# Supplementary material for: Racemic tricarbon­yl[7-meth­oxy-2-(η6-phen­yl)chromane]­chromium(0)
Source: Acta Crystallogr Sect E Struct Rep Online. 2011 Mar 12;67(Pt 4):m438–9. doi: 10.1107/S1600536811008683 (PMC3099749; doi:10.1107/S1600536811008683)
Supplement: Supplementary file 1 [file e-67-0m438-sup1.cif]

##############################################################################
###                                                                        ###
###        Electronic paper (Acta Crystallographica Section E)             ###
###                                                                        ###
##############################################################################
#                                                                            #
# This CIF contains the data in a paper accepted for publication in Acta     #
# Crystallographica Section E. It conforms to the requirements of Notes      #
# for Authors for Section E, and has been peer reviewed under the auspices   #
# of the IUCr Commission on Journals.                                        #
#                                                                            #
# Full details of the Crystallographic Information File format               #
# are given in the paper "The Crystallographic Information File (CIF):       #
# a New Standard Archive File for Crystallography" by S. R. Hall, F. H.      #
# Allen and I. D. Brown [Acta Cryst. (1991), A47, 655-685].                  #
#                                                                            #
# The current version of the core CIF dictionary is obtainable from          #
# ftp://ftp.iucr.org/pub/cif_core.dic. The current version number is 2.4.    #
#                                                                            #
# Software is freely available for graphical display of the structure(s) in  #
# this CIF.  For information consult the CIF home page http://www.iucr.org/  #
# cif/home.html                                                              #
#                                                                            #
# This file may be used for bona fide research purposes within the           #
# scientific community so long as proper attribution is given to the journal # 
# article from which it was obtained.                                        #
#                                                                            #
##############################################################################
                                             
data_global
_audit_creation_method     'WinGX routine CIF_UPDATE'
_audit_conform_dict_name     cif_core.dic
_audit_conform_dict_version     2.4
_journal_data_validation_number     ?
_journal_date_recd_electronic     2011-02-19
_journal_date_accepted     2011-03-07
_journal_name_full     'Acta Crystallographica, Section E'
_journal_year     2011
_journal_volume     67
_journal_issue      4
_journal_page_first     m438
_journal_page_last     m439
_journal_paper_category     QM
_journal_coeditor_code     HP2002
_publ_contact_author_name     'Muller, Theunis. J.'
_publ_contact_author_address
;Department of Chemistry
University of the Free State
P.O. Box 339
Bloemfontein
9300
South Africa
;
_publ_contact_author_email     muller.theunis@gmail.com
_publ_contact_author_fax     '+27-51-4446384'
_publ_contact_author_phone     '+27-51-401-7035'
_publ_section_title
;\
Racemic
tricarbonyl[7-methoxy-2-(\h^6^-phenyl)chromane]chromium(0)
;
loop_
    _publ_author_name
    _publ_author_address
    'Gohain, Mukut'
;
Department of Chemistry
University of the Free State
PO Box 339
Bloemfontein 9300
South Africa
;
    'Muller, Theunis J.'
;
Department of Chemistry
University of the Free State
PO Box 339
Bloemfontein 9300
South Africa
;
    'Bezuidenhoudt, Barend C. B.'
;
Department of Chemistry
University of the Free State
PO Box 339
Bloemfontein 9300
South Africa
;
data_I
_audit_creation_method     'WinGX routine CIF_UPDATE'
_chemical_name_systematic
;
tricarbonyl[7-methoxy-2-(\h^6^-phenyl)chromane]chromium(0)
;
_chemical_formula_moiety     'C19 H16 Cr O5'
_chemical_formula_sum     'C19 H16 Cr O5'
_chemical_formula_iupac     '[Cr (C16 H16 O2) (C O)3]'
_chemical_formula_weight     376.32
_space_group_crystal_system     monoclinic
_space_group_name_H-M_alt     'P 21/c'
_space_group_name_Hall     '-P 2ybc'
loop_
    _space_group_symop_operation_xyz
    'x, y, z'
    '-x, y+1/2, -z+1/2'
    '-x, -y, -z'
    'x, -y-1/2, z-1/2'
_cell_length_a     9.7703(5)
_cell_length_b     19.1820(9)
_cell_length_c     8.8049(4)
_cell_angle_alpha     90
_cell_angle_beta     97.494(2)
_cell_angle_gamma     90
_cell_volume     1636.07(14)
_cell_formula_units_Z     4
_cell_measurement_reflns_used     9920
_cell_measurement_theta_min     2.99
_cell_measurement_theta_max     28.18
_cell_measurement_temperature     100(2)
_exptl_crystal_description     Plate
_exptl_crystal_colour     yellow
_exptl_crystal_size_max     0.337
_exptl_crystal_size_mid     0.23
_exptl_crystal_size_min     0.082
_exptl_crystal_density_diffrn     1.528
_exptl_crystal_density_method     'not measured'
_exptl_crystal_F_000     776
_exptl_absorpt_coefficient_mu     0.726
_exptl_absorpt_correction_type     multi-scan
_exptl_absorpt_process_details     '(SADABS; Bruker, 2008)'
_exptl_absorpt_correction_T_min     0.818
_exptl_absorpt_correction_T_max     0.942
_exptl_special_details
;
The intensity data was collected on a Bruker X8 ApexII 4 K Kappa CCD
diffractometer using an exposure time of 15 s/frame. A total of 1821 frames
were collected with a frame width of 0.5\% covering up to \q = 28.18\% with
99.7% completeness accomplished.
;
_diffrn_ambient_temperature     100(2)
_diffrn_radiation_type     MoK\a
_diffrn_radiation_wavelength     0.71073
_diffrn_radiation_monochromator     graphite
_diffrn_measurement_device_type
;
Bruker X8 APEXII 4K KappaCCD
;
_diffrn_measurement_method     '\f and \w'
_diffrn_detector_area_resol_mean     8.5
_diffrn_reflns_number     29057
_diffrn_reflns_av_R_equivalents     0.0334
_diffrn_reflns_theta_min     3.12
_diffrn_reflns_theta_max     28.34
_diffrn_reflns_theta_full     28.34
_diffrn_measured_fraction_theta_max     0.997
_diffrn_measured_fraction_theta_full     0.997
_diffrn_reflns_limit_h_min     -13
_diffrn_reflns_limit_h_max     9
_diffrn_reflns_limit_k_min     -25
_diffrn_reflns_limit_k_max     25
_diffrn_reflns_limit_l_min     -11
_diffrn_reflns_limit_l_max     11
_diffrn_standards_number     0
_diffrn_standards_interval_count     80
_diffrn_standards_interval_time     0
_diffrn_standards_decay_%     0
_refine_special_details
;
Refinement of <i>F</i>^2^ against ALL reflections. The weighted <i>R</i>-factor
<i>wR</i> and goodness of fit <i>S</i> are based on <i>F</i>^2^, conventional
<i>R</i>-factors <i>R</i> are based on <i>F</i>, with <i>F</i> set to zero for
negative <i>F</i>^2^. The threshold expression of <i>F</i>^2^ >
2\s(<i>F</i>^2^) is used only for calculating <i>R</i>-factors(gt) <i>etc</i>.
and is not relevant to the choice of reflections for refinement.
<i>R</i>-factors based on <i>F</i>^2^ are statistically about twice as large
as those based on <i>F</i>, and <i>R</i>- factors based on ALL data will be
even larger.
;
_reflns_number_total     4069
_reflns_number_gt     3526
_reflns_threshold_expression     >2\s(I)
_refine_ls_structure_factor_coef     Fsqd
_refine_ls_matrix_type     full
_refine_ls_R_factor_all     0.0409
_refine_ls_R_factor_gt     0.0344
_refine_ls_wR_factor_ref     0.0904
_refine_ls_goodness_of_fit_ref     0.996
_refine_ls_restrained_S_all     0.996
_refine_ls_number_reflns     4069
_refine_ls_number_parameters     222
_refine_ls_number_restraints     0
_refine_ls_hydrogen_treatment     constr
_refine_ls_weighting_scheme     calc
_refine_ls_weighting_details
         'calc w=1/[\s^2^(Fo^2^)+(0.0434P)^2^+1.6967P] where P=(Fo^2^+2Fc^2^)/3'
_atom_sites_solution_hydrogens     geom
_atom_sites_solution_primary     direct
_atom_sites_solution_secondary     difmap
_refine_ls_shift/su_max     0.015
_refine_ls_shift/su_mean     0.002
_refine_diff_density_max     0.731
_refine_diff_density_min     -0.522
_refine_ls_extinction_method     none
loop_
    _atom_type_symbol
    _atom_type_description
    _atom_type_scat_dispersion_real
    _atom_type_scat_dispersion_imag
    _atom_type_scat_source
    C C 0.0033 0.0016 'International Tables Vol C Tables 4.2.6.8 and 6.1.1.4'
    H H 0 0 'International Tables Vol C Tables 4.2.6.8 and 6.1.1.4'
    O O 0.0106 0.006 'International Tables Vol C Tables 4.2.6.8 and 6.1.1.4'
    Cr Cr 0.3209 0.6236 'International Tables Vol C Tables 4.2.6.8 and 6.1.1.4'
_computing_data_collection     'APEX2 (Bruker, 2008)'
_computing_cell_refinement     'SAINT-Plus (Bruker, 2008)'
_computing_data_reduction     'SAINT-Plus (Bruker, 2008)'
_computing_structure_solution     'SHELXS97 (Sheldrick, 2008)'
_computing_structure_refinement     'SHELXL97 (Sheldrick, 2008)'
_computing_molecular_graphics     'DIAMOND (Brandenberg & Putz, 2005)'
_computing_publication_material     'WinGX (Farrugia, 1999)'
loop_
    _atom_site_type_symbol
    _atom_site_label
    _atom_site_fract_x
    _atom_site_fract_y
    _atom_site_fract_z
    _atom_site_U_iso_or_equiv
    _atom_site_adp_type
    _atom_site_calc_flag
    _atom_site_refinement_flags
    _atom_site_occupancy
    _atom_site_disorder_assembly
    _atom_site_disorder_group
    C C1 0.3380(2) 0.29331(9) 0.6478(2) 0.0208(4) Uani d . 1 . .
    H H1A 0.291 0.2854 0.7355 0.031 Uiso calc R 1 . .
    H H1B 0.3066 0.3363 0.5995 0.031 Uiso calc R 1 . .
    H H1C 0.4356 0.2959 0.6798 0.031 Uiso calc R 1 . .
    C C1' 0.17467(19) -0.11113(9) 0.36846(19) 0.0178(3) Uani d . 1 . .
    C C2 0.28858(19) -0.07158(9) 0.4658(2) 0.0190(3) Uani d . 1 . .
    H H2 0.3777 -0.0837 0.4332 0.023 Uiso calc R 1 . .
    C C2' 0.19981(19) -0.17979(9) 0.3254(2) 0.0196(3) Uani d . 1 . .
    H H2' 0.2859 -0.1997 0.355 0.023 Uiso calc R 1 . .
    C C3' 0.0952(2) -0.21918(9) 0.2369(2) 0.0213(4) Uani d . 1 . .
    H H3' 0.1123 -0.265 0.2106 0.026 Uiso calc R 1 . .
    C C3 0.29216(19) -0.08786(9) 0.6350(2) 0.0202(4) Uani d . 1 . .
    H H3A 0.3106 -0.1371 0.6528 0.024 Uiso calc R 1 . .
    H H3B 0.2034 -0.0771 0.6676 0.024 Uiso calc R 1 . .
    C C4' -0.03356(19) -0.18914(10) 0.1893(2) 0.0219(4) Uani d . 1 . .
    H H4' -0.1018 -0.2147 0.1301 0.026 Uiso calc R 1 . .
    C C4 0.40480(18) -0.04451(8) 0.72666(19) 0.0167(3) Uani d . 1 . .
    H H4A 0.4003 -0.0501 0.8354 0.02 Uiso calc R 1 . .
    H H4B 0.4948 -0.0602 0.7056 0.02 Uiso calc R 1 . .
    C C5 0.43124(17) 0.08604(9) 0.77979(19) 0.0159(3) Uani d . 1 . .
    H H5 0.4782 0.0757 0.8759 0.019 Uiso calc R 1 . .
    C C5' -0.05972(19) -0.11962(10) 0.2316(2) 0.0220(4) Uani d . 1 . .
    H H5' -0.1454 -0.0995 0.2003 0.026 Uiso calc R 1 . .
    C C6 0.41013(17) 0.15570(9) 0.73907(19) 0.0159(3) Uani d . 1 . .
    H H6 0.4428 0.1912 0.8062 0.019 Uiso calc R 1 . .
    C C6' 0.04282(19) -0.08107(9) 0.3203(2) 0.0197(3) Uani d . 1 . .
    H H6' 0.0248 -0.0355 0.348 0.024 Uiso calc R 1 . .
    C C7 0.33885(17) 0.17112(9) 0.59536(19) 0.0159(3) Uani d . 1 . .
    C C7' 0.20844(19) -0.03456(9) 0.0866(2) 0.0210(2) Uani d . 1 . .
    C C8 0.29047(18) 0.11775(9) 0.49617(19) 0.0176(3) Uani d . 1 . .
    H H8 0.2422 0.1281 0.4007 0.021 Uiso calc R 1 . .
    C C8' 0.26596(17) -0.16022(8) 0.02184(19) 0.0168(3) Uani d . 1 . .
    C C9 0.31439(18) 0.04906(9) 0.53999(19) 0.0163(3) Uani d . 1 . .
    C C9' 0.02989(18) -0.11148(9) -0.0765(2) 0.0185(3) Uani d . 1 . .
    C C10 0.38501(17) 0.03117(8) 0.68272(19) 0.0148(3) Uani d . 1 . .
    O O1 0.25988(15) 0.00078(6) 0.43410(14) 0.0232(3) Uani d . 1 . .
    O O2 0.30939(14) 0.23734(6) 0.54184(14) 0.0210(3) Uani d . 1 . .
    O O3 0.26044(13) 0.01758(6) 0.06402(15) 0.0210(2) Uani d . 1 . .
    O O4 0.35317(13) -0.18513(7) -0.03763(15) 0.0218(3) Uani d . 1 . .
    O O5 -0.02741(14) -0.10672(8) -0.19953(15) 0.0280(3) Uani d . 1 . .
    Cr Cr1 0.12859(3) -0.120499(13) 0.11540(3) 0.01295(8) Uani d . 1 . .
loop_
    _atom_site_aniso_label
    _atom_site_aniso_U_11
    _atom_site_aniso_U_22
    _atom_site_aniso_U_33
    _atom_site_aniso_U_12
    _atom_site_aniso_U_13
    _atom_site_aniso_U_23
    C1 0.0271(9) 0.0133(8) 0.0223(9) -0.0016(6) 0.0046(7) -0.0035(6)
    C1' 0.0238(9) 0.0148(8) 0.0143(8) -0.0025(6) 0.0010(6) 0.0018(6)
    C2 0.0226(8) 0.0155(8) 0.0185(8) -0.0028(6) 0.0008(7) 0.0002(6)
    C2' 0.0249(9) 0.0141(8) 0.0184(8) -0.0011(6) -0.0022(7) 0.0037(6)
    C3' 0.0295(10) 0.0125(7) 0.0214(9) -0.0055(7) 0.0017(7) 0.0026(6)
    C3 0.0240(9) 0.0170(8) 0.0189(8) -0.0025(7) 0.0007(7) 0.0026(6)
    C4' 0.0204(9) 0.0238(9) 0.0215(8) -0.0092(7) 0.0030(7) 0.0029(7)
    C4 0.0190(8) 0.0152(8) 0.0149(7) 0.0005(6) -0.0017(6) 0.0014(6)
    C5 0.0134(7) 0.0194(8) 0.0145(7) -0.0003(6) -0.0003(6) 0.0010(6)
    C5' 0.0157(8) 0.0282(9) 0.0231(9) -0.0005(7) 0.0062(7) 0.0040(7)
    C6 0.0146(8) 0.0168(8) 0.0160(8) -0.0024(6) 0.0013(6) -0.0034(6)
    C6' 0.0243(9) 0.0188(8) 0.0170(8) 0.0011(7) 0.0072(7) -0.0003(6)
    C7 0.0168(8) 0.0143(7) 0.0169(8) 0.0001(6) 0.0029(6) 0.0005(6)
    C7' 0.0240(5) 0.0159(4) 0.0236(5) -0.0015(4) 0.0056(4) 0.0004(4)
    C8 0.0218(8) 0.0169(8) 0.0130(7) -0.0012(6) -0.0016(6) 0.0016(6)
    C8' 0.0179(8) 0.0128(7) 0.0184(8) -0.0028(6) -0.0019(6) -0.0013(6)
    C9 0.0215(8) 0.0140(7) 0.0134(7) -0.0029(6) 0.0019(6) -0.0017(6)
    C9' 0.0143(8) 0.0202(8) 0.0213(8) 0.0005(6) 0.0036(6) -0.0005(6)
    C10 0.0134(7) 0.0159(7) 0.0151(7) 0.0004(6) 0.0025(6) 0.0016(6)
    O1 0.0419(8) 0.0117(6) 0.0135(6) -0.0046(5) -0.0057(5) 0.0009(4)
    O2 0.0314(7) 0.0122(6) 0.0177(6) 0.0000(5) -0.0027(5) 0.0002(5)
    O3 0.0240(5) 0.0159(4) 0.0236(5) -0.0015(4) 0.0056(4) 0.0004(4)
    O4 0.0190(6) 0.0206(6) 0.0258(7) 0.0003(5) 0.0032(5) -0.0063(5)
    O5 0.0236(7) 0.0394(8) 0.0195(7) 0.0032(6) -0.0032(5) 0.0001(6)
    Cr1 0.01308(14) 0.01116(13) 0.01423(14) -0.00064(9) 0.00033(9) -0.00028(9)
_geom_special_details
;
All s.u.'s (except the s.u. in the dihedral angle between two l.s. planes) are
estimated using the full covariance matrix. The cell s.u.'s are taken into
account individually in the estimation of s.u.'s in distances, angles and
torsion angles; correlations between s.u.'s in cell parameters are only used
when they are defined by crystal symmetry. An approximate (isotropic)
treatment of cell s.u.'s is used for estimating s.u.'s involving l.s. planes.
;
loop_
    _geom_bond_atom_site_label_1
    _geom_bond_atom_site_label_2
    _geom_bond_site_symmetry_2
    _geom_bond_distance
    _geom_bond_publ_flag
    C1 O2 . 1.426(2) ?
    C1 H1A . 0.96 ?
    C1 H1B . 0.96 ?
    C1 H1C . 0.96 ?
    C1' C2' . 1.401(2) ?
    C1' C6' . 1.424(3) ?
    C1' C2 . 1.517(2) ?
    C1' Cr1 . 2.2221(17) ?
    C2 O1 . 1.436(2) ?
    C2 C3 . 1.518(2) ?
    C2 H2 . 0.98 ?
    C2' C3' . 1.419(2) ?
    C2' Cr1 . 2.2044(17) ?
    C2' H2' . 0.93 ?
    C3' C4' . 1.397(3) ?
    C3' Cr1 . 2.2194(17) ?
    C3' H3' . 0.93 ?
    C3 C4 . 1.524(2) ?
    C3 H3A . 0.97 ?
    C3 H3B . 0.97 ?
    C4' C5' . 1.417(3) ?
    C4' Cr1 . 2.2216(17) ?
    C4' H4' . 0.93 ?
    C4 C10 . 1.508(2) ?
    C4 H4A . 0.97 ?
    C4 H4B . 0.97 ?
    C5 C6 . 1.392(2) ?
    C5 C10 . 1.393(2) ?
    C5 H5 . 0.93 ?
    C5' C6' . 1.399(3) ?
    C5' Cr1 . 2.2187(18) ?
    C5' H5' . 0.93 ?
    C6 C7 . 1.394(2) ?
    C6 H6 . 0.93 ?
    C6' Cr1 . 2.2188(17) ?
    C6' H6' . 0.93 ?
    C7 O2 . 1.372(2) ?
    C7 C8 . 1.388(2) ?
    C7' O3 . 1.151(2) ?
    C7' Cr1 . 1.8552(18) ?
    C8 C9 . 1.384(2) ?
    C8 H8 . 0.93 ?
    C8' O4 . 1.160(2) ?
    C8' Cr1 . 1.8300(18) ?
    C9 O1 . 1.3716(19) ?
    C9 C10 . 1.395(2) ?
    C9' O5 . 1.156(2) ?
    C9' Cr1 . 1.8413(18) ?
loop_
    _geom_angle_atom_site_label_1
    _geom_angle_atom_site_label_2
    _geom_angle_atom_site_label_3
    _geom_angle_site_symmetry_1
    _geom_angle_site_symmetry_3
    _geom_angle
    _geom_angle_publ_flag
    O2 C1 H1A . . 109.5 ?
    O2 C1 H1B . . 109.5 ?
    H1A C1 H1B . . 109.5 ?
    O2 C1 H1C . . 109.5 ?
    H1A C1 H1C . . 109.5 ?
    H1B C1 H1C . . 109.5 ?
    C2' C1' C6' . . 118.91(16) ?
    C2' C1' C2 . . 118.79(16) ?
    C6' C1' C2 . . 122.29(15) ?
    C2' C1' Cr1 . . 70.86(10) ?
    C6' C1' Cr1 . . 71.16(10) ?
    C2 C1' Cr1 . . 130.16(12) ?
    O1 C2 C1' . . 105.27(14) ?
    O1 C2 C3 . . 111.62(14) ?
    C1' C2 C3 . . 111.90(14) ?
    O1 C2 H2 . . 109.3 ?
    C1' C2 H2 . . 109.3 ?
    C3 C2 H2 . . 109.3 ?
    C1' C2' C3' . . 120.66(17) ?
    C1' C2' Cr1 . . 72.24(10) ?
    C3' C2' Cr1 . . 71.86(10) ?
    C1' C2' H2' . . 119.7 ?
    C3' C2' H2' . . 119.7 ?
    Cr1 C2' H2' . . 128.5 ?
    C4' C3' C2' . . 120.04(17) ?
    C4' C3' Cr1 . . 71.75(10) ?
    C2' C3' Cr1 . . 70.71(10) ?
    C4' C3' H3' . . 120 ?
    C2' C3' H3' . . 120 ?
    Cr1 C3' H3' . . 130.1 ?
    C2 C3 C4 . . 109.27(14) ?
    C2 C3 H3A . . 109.8 ?
    C4 C3 H3A . . 109.8 ?
    C2 C3 H3B . . 109.8 ?
    C4 C3 H3B . . 109.8 ?
    H3A C3 H3B . . 108.3 ?
    C3' C4' C5' . . 119.71(16) ?
    C3' C4' Cr1 . . 71.57(10) ?
    C5' C4' Cr1 . . 71.28(10) ?
    C3' C4' H4' . . 120.1 ?
    C5' C4' H4' . . 120.1 ?
    Cr1 C4' H4' . . 129.4 ?
    C10 C4 C3 . . 109.26(13) ?
    C10 C4 H4A . . 109.8 ?
    C3 C4 H4A . . 109.8 ?
    C10 C4 H4B . . 109.8 ?
    C3 C4 H4B . . 109.8 ?
    H4A C4 H4B . . 108.3 ?
    C6 C5 C10 . . 122.81(15) ?
    C6 C5 H5 . . 118.6 ?
    C10 C5 H5 . . 118.6 ?
    C6' C5' C4' . . 120.25(17) ?
    C6' C5' Cr1 . . 71.63(10) ?
    C4' C5' Cr1 . . 71.51(10) ?
    C6' C5' H5' . . 119.9 ?
    C4' C5' H5' . . 119.9 ?
    Cr1 C5' H5' . . 129.4 ?
    C5 C6 C7 . . 118.50(15) ?
    C5 C6 H6 . . 120.8 ?
    C7 C6 H6 . . 120.8 ?
    C5' C6' C1' . . 120.42(16) ?
    C5' C6' Cr1 . . 71.62(10) ?
    C1' C6' Cr1 . . 71.42(10) ?
    C5' C6' H6' . . 119.8 ?
    C1' C6' H6' . . 119.8 ?
    Cr1 C6' H6' . . 129.6 ?
    O2 C7 C8 . . 115.32(14) ?
    O2 C7 C6 . . 124.44(15) ?
    C8 C7 C6 . . 120.24(15) ?
    O3 C7' Cr1 . . 177.22(16) ?
    C9 C8 C7 . . 119.69(15) ?
    C9 C8 H8 . . 120.2 ?
    C7 C8 H8 . . 120.2 ?
    O4 C8' Cr1 . . 179.72(16) ?
    O1 C9 C8 . . 114.63(14) ?
    O1 C9 C10 . . 123.27(15) ?
    C8 C9 C10 . . 122.07(15) ?
    O5 C9' Cr1 . . 177.22(16) ?
    C5 C10 C9 . . 116.69(15) ?
    C5 C10 C4 . . 123.31(15) ?
    C9 C10 C4 . . 119.97(15) ?
    C9 O1 C2 . . 118.15(13) ?
    C7 O2 C1 . . 117.25(13) ?
    C8' Cr1 C9' . . 87.31(8) ?
    C8' Cr1 C7' . . 87.84(8) ?
    C9' Cr1 C7' . . 88.31(8) ?
    C8' Cr1 C2' . . 89.59(7) ?
    C9' Cr1 C2' . . 152.67(7) ?
    C7' Cr1 C2' . . 118.72(7) ?
    C8' Cr1 C5' . . 155.74(7) ?
    C9' Cr1 C5' . . 93.20(7) ?
    C7' Cr1 C5' . . 116.42(8) ?
    C2' Cr1 C5' . . 78.89(7) ?
    C8' Cr1 C6' . . 152.24(7) ?
    C9' Cr1 C6' . . 120.40(7) ?
    C7' Cr1 C6' . . 91.05(7) ?
    C2' Cr1 C6' . . 66.76(7) ?
    C5' Cr1 C6' . . 36.75(7) ?
    C8' Cr1 C3' . . 91.40(7) ?
    C9' Cr1 C3' . . 115.48(7) ?
    C7' Cr1 C3' . . 156.15(8) ?
    C2' Cr1 C3' . . 37.43(6) ?
    C5' Cr1 C3' . . 66.50(7) ?
    C6' Cr1 C3' . . 78.69(7) ?
    C8' Cr1 C1' . . 114.87(7) ?
    C9' Cr1 C1' . . 157.81(7) ?
    C7' Cr1 C1' . . 91.79(7) ?
    C2' Cr1 C1' . . 36.90(6) ?
    C5' Cr1 C1' . . 66.97(7) ?
    C6' Cr1 C1' . . 37.42(7) ?
    C3' Cr1 C1' . . 66.98(6) ?
    C8' Cr1 C4' . . 118.55(7) ?
    C9' Cr1 C4' . . 90.93(7) ?
    C7' Cr1 C4' . . 153.54(8) ?
    C2' Cr1 C4' . . 66.91(7) ?
    C5' Cr1 C4' . . 37.21(7) ?
    C6' Cr1 C4' . . 66.71(7) ?
    C3' Cr1 C4' . . 36.68(7) ?
    C1' Cr1 C4' . . 79.24(7) ?
loop_
    _geom_hbond_atom_site_label_D
    _geom_hbond_atom_site_label_H
    _geom_hbond_atom_site_label_A
    _geom_hbond_site_symmetry_A
    _geom_hbond_distance_DH
    _geom_hbond_distance_HA
    _geom_hbond_distance_DA
    _geom_hbond_angle_DHA
    C4' H4' O2 2_545 0.93 2.54 3.459(2) 169
    C2' H2' O4 4_556 0.93 2.46 3.153(2) 132
    C1 H1C O4 2_655 0.96 2.57 3.314(2) 134
