# Supplementary material for: Racemic tricarbon­yl[7-meth­oxy-2-(η6-phen­yl)chromane]­chromium(0)
Source: Acta Crystallogr Sect E Struct Rep Online. 2011 Mar 12;67(Pt 4):m438–9. doi: 10.1107/S1600536811008683 (PMC3099749; doi:10.1107/S1600536811008683)
Supplement: Supplementary file 2 [file e-67-0m438-Isup2.hkl]

#
# h,k,l, Fc-squared, Fo-squared, sigma(Fo-squared) and status flag
#
data_I
_shelx_title ' 10TK1_0ma in P2(1)/c'
_shelx_refln_list_code          4
_shelx_F_calc_maximum      185.58
_exptl_crystal_F_000       776.00
_reflns_d_resolution_high  0.7486
 
loop_
 _symmetry_equiv_pos_as_xyz
 'x, y, z'
 '-x, y+1/2, -z+1/2'
 '-x, -y, -z'
 'x, -y-1/2, z-1/2'
 
_cell_length_a     9.7703
_cell_length_b    19.1820
_cell_length_c     8.8049
_cell_angle_alpha  90.000
_cell_angle_beta   97.494
_cell_angle_gamma  90.000
 
_shelx_F_squared_multiplier     1.000
 
loop_
 _refln_index_h
 _refln_index_k
 _refln_index_l
 _refln_F_squared_calc
 _refln_F_squared_meas
 _refln_F_squared_sigma
 _refln_observed_status
   2   0   0    10531.48    10166.05     96.60 o
   3   0   0    12628.73    12617.25    120.55 o
   4   0   0      603.91      614.40      9.33 o
   5   0   0     1865.68     1515.41     22.27 o
   6   0   0        0.11        1.16      2.59 o
   7   0   0     3304.57     3147.41     41.98 o
   8   0   0      335.78      309.91     21.52 o
   9   0   0        1.25        8.07      5.80 o
  10   0   0       12.34       13.84      6.87 o
  11   0   0      854.05      890.79     42.73 o
  12   0   0      804.14      972.85     44.06 o
   2   1   0    18179.62    18238.52    111.04 o
   3   1   0       22.87       36.58      1.99 o
   4   1   0     1656.15     1738.02     14.31 o
   5   1   0     1893.48     1969.66     20.96 o
   6   1   0      651.37      588.11      8.76 o
   7   1   0     1699.93     1672.18     18.40 o
   8   1   0       24.58       35.23      3.96 o
   9   1   0      626.67      659.70     21.97 o
  10   1   0        1.94        4.97      5.32 o
  11   1   0      265.31      243.88     12.48 o
  12   1   0       67.54       70.11      8.67 o
   2   2   0      797.76      807.44      6.50 o
   3   2   0      455.86      497.55      4.71 o
   4   2   0     2975.39     3009.05     19.91 o
   5   2   0      695.94      817.87     17.70 o
   6   2   0     1636.53     1663.23     17.55 o
   7   2   0      643.14      592.94      9.64 o
   8   2   0      237.49      227.65     19.66 o
   9   2   0      570.60      546.61     14.79 o
  10   2   0       17.68       18.22      6.33 o
  11   2   0       19.14       18.29      5.81 o
  12   2   0       64.47       81.11     10.46 o
   1   3   0     8259.02     7878.34     73.18 o
   2   3   0     2479.10     2643.24     15.10 o
   3   3   0       11.42       19.52      1.21 o
   4   3   0       79.16       58.08      2.03 o
   5   3   0     2237.93     2216.83     17.75 o
   6   3   0     1580.69     1366.77     14.40 o
   7   3   0        7.01        6.29      2.03 o
   8   3   0      388.67      311.67     10.66 o
   9   3   0      353.89      343.60     11.94 o
  10   3   0      592.49      631.90     17.09 o
  11   3   0      458.86      493.19     15.96 o
  12   3   0       44.49       43.55      7.97 o
   0   4   0    14066.44    14506.80     97.39 o
   1   4   0    13468.74    13767.65     65.87 o
   2   4   0     5527.31     5801.25     30.71 o
   3   4   0     1767.03     1692.60     11.82 o
   4   4   0     2810.24     2653.87     19.31 o
   5   4   0      100.72       62.83      2.80 o
   6   4   0      724.19      724.59     12.11 o
   7   4   0     2283.52     2289.34     22.19 o
   8   4   0      275.05      295.10     10.44 o
   9   4   0       27.94       23.79      4.02 o
  10   4   0      207.31      236.58     11.99 o
  11   4   0      699.99      668.91     18.80 o
  12   4   0      828.07      836.77     21.99 o
   1   5   0     2607.15     2736.62     14.14 o
   2   5   0      333.21      272.49      2.92 o
   3   5   0      487.13      589.41      5.70 o
   4   5   0       16.45       18.04      1.45 o
   5   5   0     2358.71     2334.36     19.15 o
   6   5   0     2194.27     2301.32     19.37 o
   7   5   0      107.58       99.77      5.96 o
   8   5   0       17.53       16.09      3.07 o
   9   5   0      770.53      785.86     16.37 o
  10   5   0      130.19      133.29      9.36 o
  11   5   0       10.01       -3.49      5.36 o
  12   5   0        1.68        2.56      6.46 o
   0   6   0      133.70      141.78      3.29 o
   1   6   0     2456.10     2548.69     14.31 o
   2   6   0     3894.27     4026.30     23.29 o
   3   6   0        0.96        5.15      0.96 o
   4   6   0       77.68       82.88      2.99 o
   5   6   0      950.48      966.76     10.90 o
   6   6   0      412.84      413.95      6.94 o
   7   6   0      995.46      965.54     11.09 o
   8   6   0      644.31      637.02     12.57 o
   9   6   0        0.26        5.80      3.97 o
  10   6   0      198.29      159.13      8.75 o
  11   6   0      162.30      148.09     10.52 o
  12   6   0      301.09      293.32     28.36 o
   1   7   0      753.03      728.43      5.91 o
   2   7   0     3643.16     3345.18     20.83 o
   3   7   0     1968.22     2010.34     14.72 o
   4   7   0       21.09       42.82      2.71 o
   5   7   0     1997.61     1982.12     18.61 o
   6   7   0     1968.04     1911.42     20.15 o
   7   7   0      466.89      479.36      8.13 o
   8   7   0      203.88      161.96     11.46 o
   9   7   0     1252.89     1283.74     22.27 o
  10   7   0      578.92      565.48     14.61 o
  11   7   0       92.70       85.92     10.96 o
  12   7   0       47.35       25.62      7.52 o
   0   8   0     2990.34     2752.86     25.45 o
   1   8   0     9211.79     9361.60     49.42 o
   2   8   0      310.65      337.64      4.86 o
   3   8   0     3309.75     3056.21     22.09 o
   4   8   0      231.74      166.01      3.98 o
   5   8   0     2147.27     2104.58     19.63 o
   6   8   0      187.73      233.05      5.97 o
   7   8   0     2614.45     2615.57     25.92 o
   8   8   0     1714.78     1815.43     27.49 o
   9   8   0        2.12        7.36      4.30 o
  10   8   0       75.38       51.36      6.31 o
  11   8   0      321.91      297.01     16.75 o
  12   8   0      355.77      329.53     15.76 o
   1   9   0     1120.92     1435.76     10.74 o
   2   9   0     3367.37     3326.02     24.05 o
   3   9   0     2066.93     2020.11     16.45 o
   4   9   0     1891.64     1971.90     16.21 o
   5   9   0      256.14      209.73      4.82 o
   6   9   0      244.06      261.60      6.70 o
   7   9   0       32.26       29.16      4.66 o
   8   9   0       44.03       19.54      4.93 o
   9   9   0      300.30      268.35     11.28 o
  10   9   0     1051.59     1063.48     28.85 o
  11   9   0        4.18       -1.77      5.93 o
  12   9   0       20.78       16.29      8.59 o
   0  10   0     4640.23     4797.99     44.71 o
   1  10   0     3718.15     4022.91     26.36 o
   2  10   0      125.67      167.80      4.45 o
   3  10   0       13.31       20.63      2.11 o
   4  10   0      202.45      231.39      5.20 o
   5  10   0       38.17       45.43      3.03 o
   6  10   0      121.06      108.65      5.20 o
   7  10   0       38.43       43.56      4.74 o
   8  10   0      140.93      150.21     14.73 o
   9  10   0       17.88       15.85      5.66 o
  10  10   0      519.90      500.36     21.80 o
  11  10   0       45.54       33.59      7.87 o
   1  11   0      190.77      167.81      4.44 o
   2  11   0     2785.54     2619.45     20.87 o
   3  11   0     2580.39     2705.89     23.67 o
   4  11   0     1425.11     1325.60     13.72 o
   5  11   0     3880.63     3772.72     29.41 o
   6  11   0     1039.12     1086.51     13.68 o
   7  11   0       76.75       89.44      6.39 o
   8  11   0      154.01      127.45      8.40 o
   9  11   0       14.98       12.39      5.89 o
  10  11   0     1386.12     1450.08     34.86 o
  11  11   0       58.24       66.27      9.34 o
   0  12   0     1580.74     1461.17     22.38 o
   1  12   0     2937.49     2979.92     23.07 o
   2  12   0      674.08      787.32      9.99 o
   3  12   0     1646.00     1653.72     17.89 o
   4  12   0     4580.67     4606.46     35.05 o
   5  12   0      132.98      135.56      5.66 o
   6  12   0      248.16      255.59      7.58 o
   7  12   0       74.26       75.27      5.21 o
   8  12   0      717.43      728.79     20.27 o
   9  12   0      254.21      263.79     14.52 o
  10  12   0       27.37       20.90      7.17 o
  11  12   0      565.89      634.78     26.76 o
   1  13   0      254.55      263.36      5.79 o
   2  13   0      145.57      158.28      6.14 o
   3  13   0      658.35      659.87      9.81 o
   4  13   0        3.69        7.22      2.31 o
   5  13   0        0.75        1.97      2.34 o
   6  13   0      428.70      432.56     12.86 o
   7  13   0      640.86      584.92     13.69 o
   8  13   0       87.85       89.96      9.17 o
   9  13   0      155.49      134.76     11.06 o
  10  13   0      143.05      168.45     20.81 o
  11  13   0        0.42        1.15      6.74 o
   0  14   0     3018.56     2896.37     38.35 o
   1  14   0      455.53      476.12      9.14 o
   2  14   0       25.45       35.21      2.95 o
   3  14   0        0.54        1.73      1.93 o
   4  14   0      600.76      609.83     10.16 o
   5  14   0      552.64      534.36     14.50 o
   6  14   0      831.58      823.86     16.93 o
   7  14   0       17.84       20.81      4.33 o
   8  14   0        9.08        8.78      5.83 o
   9  14   0       21.42       25.93      6.84 o
  10  14   0        3.92       10.44      6.89 o
   1  15   0     1175.60     1121.24     13.11 o
   2  15   0      529.45      553.60      9.27 o
   3  15   0     1026.64     1003.23     16.72 o
   4  15   0     3098.36     3143.22     32.20 o
   5  15   0     1524.72     1589.89     22.07 o
   6  15   0      167.48      176.72      9.27 o
   7  15   0     1033.34     1021.43     20.09 o
   8  15   0        0.84        3.30      5.30 o
   9  15   0      546.11      555.39     25.94 o
  10  15   0      574.24      599.99     22.11 o
   0  16   0     1296.40     1278.97     23.11 o
   1  16   0     1216.43     1216.16     14.31 o
   2  16   0      149.38      165.20      6.90 o
   3  16   0      257.59      313.85      9.60 o
   4  16   0      326.55      346.98     11.22 o
   5  16   0      904.47      892.42     18.72 o
   6  16   0      438.06      416.92     14.06 o
   7  16   0      243.06      258.96     11.94 o
   8  16   0      349.26      314.77     16.88 o
   9  16   0       69.86       49.61      9.08 o
  10  16   0      227.08      181.07     14.70 o
   1  17   0       11.75       19.02      2.81 o
   2  17   0       57.18       63.66      4.52 o
   3  17   0      124.46      140.58      7.04 o
   4  17   0       92.59       99.81      7.30 o
   5  17   0      753.76      735.60     17.66 o
   6  17   0       45.61       40.26      6.71 o
   7  17   0       89.17       63.29      8.19 o
   8  17   0       18.49       10.19      7.13 o
   9  17   0        8.00        4.30      7.39 o
   0  18   0     1002.51      972.38     22.28 o
   1  18   0      644.89      620.12     10.90 o
   2  18   0       69.60       59.36      5.06 o
   3  18   0      124.04      136.87      8.68 o
   4  18   0      138.50      156.39      9.26 o
   5  18   0      433.28      448.64     18.05 o
   6  18   0        7.98        5.34      5.66 o
   7  18   0      189.13      200.32     14.68 o
   8  18   0      141.61      119.32     12.43 o
   9  18   0       13.16        7.73      7.93 o
   1  19   0      285.36      292.16     11.32 o
   2  19   0     1506.22     1546.92     25.79 o
   3  19   0     1109.75     1090.42     21.36 o
   4  19   0      131.91      135.55     11.03 o
   5  19   0      728.67      702.21     24.24 o
   6  19   0      705.95      682.73     20.83 o
   7  19   0      118.27      106.89     11.62 o
   8  19   0       23.08       19.01      8.84 o
   0  20   0     1232.92     1291.85     52.58 o
   1  20   0      708.01      675.60     14.96 o
   2  20   0       21.78       34.87      5.63 o
   3  20   0      476.31      492.87     16.57 o
   4  20   0      697.53      685.15     22.43 o
   5  20   0      378.34      389.95     18.28 o
   6  20   0        5.94       -4.53      6.13 o
   7  20   0       19.22       11.59      7.85 o
   8  20   0      213.77      227.65     17.30 o
   1  21   0      427.90      442.63     17.11 o
   2  21   0       29.93       21.88      5.60 o
   3  21   0        0.59       -1.83      5.21 o
   4  21   0       21.81       23.06      6.93 o
   5  21   0        0.87        7.55      6.79 o
   6  21   0        0.65        1.27      6.74 o
   7  21   0        4.75        5.20      7.69 o
   0  22   0      305.19      306.99     22.87 o
   1  22   0      321.01      358.14     16.61 o
   2  22   0        0.17        0.76      5.54 o
   3  22   0       72.60       63.42      9.08 o
   4  22   0       58.63       41.09      8.45 o
   5  22   0      102.00      102.38     12.84 o
   6  22   0        4.58       -0.90      7.57 o
   1  23   0      345.54      294.21     15.54 o
   2  23   0     1548.61     1546.66     34.07 o
   3  23   0        1.85       -4.59      7.36 o
   4  23   0        0.09       -3.10      7.42 o
   5  23   0        2.37        8.15      7.49 o
   0  24   0     1073.43     1076.04     73.07 o
   1  24   0        7.54        6.08      6.79 o
   2  24   0       53.16       51.52     10.93 o
   3  24   0       48.73       20.67     10.02 o
   4  24   0      343.29      330.69     21.44 o
   1  25   0      114.07      125.86     15.07 o
   2  25   0        6.16        2.04      8.18 o
 -13   1   1      505.78      516.85     26.82 o
 -12   1   1        3.06        1.90      6.43 o
 -11   1   1        5.42        2.46      5.34 o
 -10   1   1       40.03       25.20      4.79 o
  -9   1   1     2575.32     2621.68     44.67 o
  -8   1   1     1078.17     1040.13     18.04 o
  -7   1   1       17.42       14.37      2.49 o
  -6   1   1      612.36      626.67      7.63 o
  -5   1   1        6.76       29.98      1.91 o
  -4   1   1      311.72      262.44      4.44 o
  -3   1   1    11204.97    11510.74     62.31 o
  -2   1   1    30931.61    31255.84    154.42 o
  -1   1   1     9517.74     6822.07     74.60 o
   1   1   1     1626.46     1390.47     88.90 o
   2   1   1     5067.87     5152.41     58.84 o
   3   1   1      101.58       66.60      3.76 o
   4   1   1     1587.73     1367.66     40.80 o
   5   1   1      443.52      437.28      9.67 o
   6   1   1      294.41      284.92      7.55 o
   7   1   1       22.61       15.44      2.27 o
   8   1   1     1594.04     1645.97     20.81 o
   9   1   1       54.86       29.89      4.32 o
  10   1   1      845.64      870.13     30.14 o
  11   1   1      345.28      407.58     26.76 o
  12   1   1      268.38      270.14     42.27 o
 -12   2   1      119.59      108.50     10.60 o
 -11   2   1      778.42      793.92     21.45 o
 -10   2   1     1194.37     1174.43     25.46 o
  -9   2   1      567.09      533.19     13.07 o
  -8   2   1       94.28       63.33      6.28 o
  -7   2   1     1670.52     1671.55     15.75 o
  -6   2   1      583.66      559.19      7.21 o
  -5   2   1     1490.78     1517.80     15.44 o
  -4   2   1     7802.51     7969.92     47.85 o
  -3   2   1    10090.08     9642.64     54.53 o
  -2   2   1       31.40       24.11      1.09 o
  -1   2   1      389.10      407.31      6.02 o
   0   2   1    18788.52    12565.04   1977.90 o
   1   2   1    14251.98    13403.47    217.07 o
   2   2   1      851.58      734.46      6.94 o
   3   2   1     1768.79     1804.06     17.88 o
   4   2   1     2135.86     1879.75     20.14 o
   5   2   1     3376.09     3039.53     29.96 o
   6   2   1     2440.37     2464.50     22.16 o
   7   2   1       75.50       57.47      3.15 o
   8   2   1        3.12        1.34      2.65 o
   9   2   1     1337.77     1359.63     20.90 o
  10   2   1      357.73      398.12     12.45 o
  11   2   1       98.24      112.52      9.70 o
  12   2   1      197.92      227.32     13.87 o
 -12   3   1      216.25      180.20     12.83 o
 -11   3   1       28.96       20.98      6.68 o
 -10   3   1       66.53       61.10      6.17 o
  -9   3   1       84.90       65.16      5.86 o
  -8   3   1      863.33      892.89     14.14 o
  -7   3   1       11.98       10.92      2.67 o
  -6   3   1      304.48      327.80      5.60 o
  -5   3   1     4503.88     4551.34     30.73 o
  -4   3   1     3963.00     3964.07     25.69 o
  -3   3   1     2146.57     2176.01     14.63 o
  -2   3   1     3636.63     3695.20     19.47 o
  -1   3   1     2486.39     2508.03     13.98 o
   0   3   1     6564.00     6506.88     50.51 o
   1   3   1        9.35        6.98      0.54 o
   2   3   1      166.59      173.19      2.60 o
   3   3   1       14.41        9.16      0.88 o
   4   3   1      187.22      128.04      4.71 o
   5   3   1      487.51      537.49      8.37 o
   6   3   1      506.80      454.98      6.78 o
   7   3   1      996.92     1056.87     12.61 o
   8   3   1     1189.80     1224.16     17.27 o
   9   3   1        1.09       -3.15      3.15 o
  10   3   1      395.76      440.30     13.09 o
  11   3   1      584.46      568.86     20.72 o
  12   3   1       57.87       45.50      8.33 o
 -12   4   1       39.38       41.80      8.23 o
 -11   4   1      105.95       85.75      9.21 o
 -10   4   1      786.29      782.87     17.57 o
  -9   4   1      182.16      179.59     10.77 o
  -8   4   1       33.91       23.99      3.53 o
  -7   4   1       87.49       87.03      3.98 o
  -6   4   1        6.58        6.90      1.85 o
  -5   4   1       41.24       41.43      2.16 o
  -4   4   1      107.07      108.30      3.22 o
  -3   4   1      379.94      398.60      5.65 o
  -2   4   1     2713.06     2784.63     15.85 o
  -1   4   1      410.46      418.16      3.84 o
   0   4   1      869.35      907.69      6.14 o
   1   4   1     3458.35     3565.32     18.74 o
   2   4   1     1343.76     1306.80      9.30 o
   3   4   1       66.63       55.45      1.78 o
   4   4   1     2149.67     2044.15     15.95 o
   5   4   1      174.39      158.94      5.93 o
   6   4   1      320.51      255.82      5.20 o
   7   4   1        0.02        0.58      1.84 o
   8   4   1       42.04       34.87      3.92 o
   9   4   1       13.59       10.56      3.77 o
  10   4   1        0.07        1.00      4.42 o
  11   4   1      157.17      144.17      9.61 o
  12   4   1      200.47      180.01     12.96 o
 -12   5   1      242.99      209.62     13.81 o
 -11   5   1       46.64       47.14      7.77 o
 -10   5   1      278.92      245.05     14.17 o
  -9   5   1     2704.78     2670.69     36.89 o
  -8   5   1     2066.22     2089.45     23.21 o
  -7   5   1      466.17      469.90      8.30 o
  -6   5   1        3.24        9.17      1.96 o
  -5   5   1     1780.51     1757.17     15.82 o
  -4   5   1      861.15      772.66      7.37 o
  -3   5   1       76.82       66.95      2.44 o
  -2   5   1     7840.61     7699.44     40.49 o
  -1   5   1     1941.62     1964.24     11.93 o
   0   5   1        6.61       14.02      0.89 o
   1   5   1     3923.02     4047.80     20.67 o
   2   5   1       12.48       19.10      1.05 o
   3   5   1     9255.88     9047.23     55.75 o
   4   5   1     1028.70      943.80      9.23 o
   5   5   1      925.10      932.51      9.61 o
   6   5   1        1.84        6.42      1.59 o
   7   5   1      407.66      506.12      8.37 o
   8   5   1       17.22       23.38      3.81 o
   9   5   1      150.48      152.50      8.58 o
  10   5   1      497.63      497.83     14.38 o
  11   5   1     1571.25     1582.54     28.83 o
  12   5   1       28.12       23.44      7.74 o
 -12   6   1        6.13        6.43      6.98 o
 -11   6   1      835.99      830.91     25.00 o
 -10   6   1     1104.12     1115.56     22.18 o
  -9   6   1      660.86      669.47     17.66 o
  -8   6   1       20.15       22.93      3.97 o
  -7   6   1     2925.35     3004.15     27.29 o
  -6   6   1     1951.06     1886.69     17.91 o
  -5   6   1      698.92      770.47      7.75 o
  -4   6   1     4843.58     4653.38     31.49 o
  -3   6   1     4916.92     4660.79     28.91 o
  -2   6   1     6359.15     6532.36     36.16 o
  -1   6   1     2199.12     2254.37     14.89 o
   0   6   1     1045.38     1005.63      7.83 o
   1   6   1      309.00      242.38      3.06 o
   2   6   1     2117.06     2079.40     13.36 o
   3   6   1      887.12      983.16      9.56 o
   4   6   1     3146.78     3085.73     23.88 o
   5   6   1      526.99      452.35      6.51 o
   6   6   1     2672.06     2699.50     24.15 o
   7   6   1       18.69       14.91      2.17 o
   8   6   1     1521.57     1563.03     25.56 o
   9   6   1     1148.09     1218.83     29.95 o
  10   6   1       29.73       24.91      5.54 o
  11   6   1       41.08       25.72      8.64 o
  12   6   1       10.06        1.78      7.09 o
 -12   7   1      165.47      192.82     13.70 o
 -11   7   1       29.46       27.54      7.35 o
 -10   7   1      194.27      172.00      9.96 o
  -9   7   1       82.17       86.43      7.23 o
  -8   7   1      369.74      362.26      7.60 o
  -7   7   1      307.66      302.96      8.01 o
  -6   7   1     1154.04     1203.25     11.58 o
  -5   7   1     1443.43     1410.04     12.81 o
  -4   7   1      727.32      706.88      7.51 o
  -3   7   1      537.98      579.96      6.69 o
  -2   7   1       49.58       78.64      2.30 o
  -1   7   1     2594.44     2555.67     16.76 o
   0   7   1     2393.04     2325.34     15.00 o
   1   7   1        6.61        8.83      1.01 o
   2   7   1     1289.13     1281.98      9.33 o
   3   7   1      147.96      235.64      3.85 o
   4   7   1      301.23      373.93      7.19 o
   5   7   1      587.41      576.47      7.71 o
   6   7   1      957.22      936.90     10.71 o
   7   7   1     1598.85     1502.82     17.27 o
   8   7   1        4.70        1.22      2.77 o
   9   7   1      244.40      209.29     10.13 o
  10   7   1       32.95       24.29      6.00 o
  11   7   1      240.52      276.62     12.94 o
  12   7   1      283.41      341.94     24.88 o
 -12   8   1       29.48       30.34      8.32 o
 -11   8   1        3.54        4.87      6.58 o
 -10   8   1      162.84      153.65     11.17 o
  -9   8   1       21.16       20.85      3.82 o
  -8   8   1       25.55       22.23      3.11 o
  -7   8   1      405.69      429.85      7.75 o
  -6   8   1        8.89       11.20      1.85 o
  -5   8   1      560.07      635.30      8.39 o
  -4   8   1      165.69      153.22      4.00 o
  -3   8   1     1525.24     1490.89     13.77 o
  -2   8   1      119.37      125.04      3.09 o
  -1   8   1     2199.39     2501.89     16.85 o
   0   8   1        3.87        4.92      1.01 o
   1   8   1       80.89       84.41      2.59 o
   2   8   1     1308.61     1402.12     11.07 o
   3   8   1      881.69      995.10      9.61 o
   4   8   1      193.05      165.99      4.83 o
   5   8   1      331.13      329.71      6.09 o
   6   8   1      980.24     1022.52     11.89 o
   7   8   1        1.97        0.67      2.23 o
   8   8   1       11.59       21.73      3.74 o
   9   8   1       71.59       77.10      6.17 o
  10   8   1        2.04        8.80      5.23 o
  11   8   1       17.78        3.70      5.81 o
  12   8   1        0.15        6.36      7.80 o
 -12   9   1      143.94      116.14     11.57 o
 -11   9   1      338.36      370.84     17.15 o
 -10   9   1      233.60      242.29     14.15 o
  -9   9   1     1474.14     1492.79     30.70 o
  -8   9   1      786.00      766.17     13.80 o
  -7   9   1       60.33       58.21      3.75 o
  -6   9   1       63.74       71.06      4.75 o
  -5   9   1     1384.45     1346.61     13.74 o
  -4   9   1     2041.54     1865.30     16.03 o
  -3   9   1      678.72      797.85      9.06 o
  -2   9   1     2429.37     2340.69     16.46 o
  -1   9   1    10273.13    10436.94     60.80 o
   0   9   1     1029.66      872.08      8.34 o
   1   9   1      268.10      323.88      4.99 o
   2   9   1      645.41      812.53      8.23 o
   3   9   1     3416.99     3356.14     23.27 o
   4   9   1     1716.32     1803.13     17.09 o
   5   9   1      223.68      215.91      5.04 o
   6   9   1     1251.32     1292.16     14.46 o
   7   9   1     1182.38     1199.74     16.82 o
   8   9   1       60.59       59.18      5.59 o
   9   9   1       26.32       28.06      5.18 o
  10   9   1      549.46      560.56     16.78 o
  11   9   1      788.39      882.84     28.10 o
 -11  10   1     1397.54     1392.12     42.18 o
 -10  10   1      317.22      329.13     17.84 o
  -9  10   1       17.59       33.06      6.55 o
  -8  10   1       38.83       34.26      4.18 o
  -7  10   1      150.16      150.91      6.88 o
  -6  10   1     1448.78     1369.61     14.42 o
  -5  10   1      544.58      609.10      8.82 o
  -4  10   1     3002.05     2939.89     24.00 o
  -3  10   1     3375.33     3139.80     24.05 o
  -2  10   1     3575.51     3327.33     22.79 o
  -1  10   1      105.26      146.49      5.20 o
   0  10   1      430.31      367.89      5.08 o
   1  10   1     5306.48     5320.65     36.32 o
   2  10   1     1288.74     1221.65     12.28 o
   3  10   1      326.77      327.49      5.29 o
   4  10   1     2387.29     2384.44     18.13 o
   5  10   1     2065.21     2057.72     21.17 o
   6  10   1     1171.18     1153.79     14.89 o
   7  10   1       30.00       23.70      3.51 o
   8  10   1     1860.02     1886.93     28.54 o
   9  10   1       20.24       21.17      4.96 o
  10  10   1      751.14      858.42     21.60 o
  11  10   1      727.05      777.64     21.24 o
 -11  11   1       35.73       16.91      7.69 o
 -10  11   1      128.31      138.17     11.98 o
  -9  11   1      148.78      149.36     13.82 o
  -8  11   1        2.64        3.47      3.43 o
  -7  11   1       25.83       20.91      3.91 o
  -6  11   1     1340.22     1321.70     14.54 o
  -5  11   1      271.24      256.64      6.39 o
  -4  11   1        5.17        2.43      1.66 o
  -3  11   1      744.57      789.43     10.04 o
  -2  11   1       75.47       80.69      3.09 o
  -1  11   1     1057.35      985.94     13.00 o
   0  11   1       86.97       78.39      2.96 o
   1  11   1      653.39      787.31      8.80 o
   2  11   1      915.32      885.70     10.40 o
   3  11   1     2834.72     2867.03     21.50 o
   4  11   1       39.35       46.11      3.31 o
   5  11   1      183.90      205.24      5.33 o
   6  11   1      262.97      253.06      8.29 o
   7  11   1       66.21       52.30      7.45 o
   8  11   1      513.89      526.56     14.04 o
   9  11   1       29.82       15.88      5.54 o
  10  11   1      183.22      177.25     11.78 o
  11  11   1        3.41        7.68      6.45 o
 -11  12   1      113.07      108.33     11.54 o
 -10  12   1       65.53       62.19      9.00 o
  -9  12   1      155.01      151.57     11.56 o
  -8  12   1       53.96       53.96      7.45 o
  -7  12   1        4.67        1.31      3.69 o
  -6  12   1       15.08       13.13      3.11 o
  -5  12   1      870.07      785.83     11.30 o
  -4  12   1      271.14      287.52      6.98 o
  -3  12   1     2962.35     2928.07     24.67 o
  -2  12   1       70.39       66.26      3.01 o
  -1  12   1       55.28       86.58      3.50 o
   0  12   1       53.24       67.53      3.36 o
   1  12   1        4.96        3.78      1.57 o
   2  12   1        9.18        6.60      1.77 o
   3  12   1        5.64        6.73      1.68 o
   4  12   1      303.80      307.49      7.85 o
   5  12   1      113.73      119.13      4.70 o
   6  12   1       90.30      105.22      5.44 o
   7  12   1      117.15       92.62      6.56 o
   8  12   1       29.04       17.20      6.88 o
   9  12   1      100.26      120.00      9.99 o
  10  12   1       20.73       14.26      6.73 o
  11  12   1       12.30       16.85     10.51 o
 -11  13   1      205.99      206.84     16.27 o
 -10  13   1      136.88      150.11     12.78 o
  -9  13   1      274.61      276.78     15.95 o
  -8  13   1      281.08      291.30     11.25 o
  -7  13   1       59.00       51.14      5.64 o
  -6  13   1      519.60      490.43     10.57 o
  -5  13   1     2246.35     2167.80     21.85 o
  -4  13   1     2375.32     2394.78     23.00 o
  -3  13   1       21.06       31.74      2.89 o
  -2  13   1      497.65      471.52      6.88 o
  -1  13   1     2870.55     2875.84     23.90 o
   0  13   1     4641.71     4825.57     33.14 o
   1  13   1       28.85       28.63      2.45 o
   2  13   1      876.44      874.09     11.02 o
   3  13   1        3.88        4.09      1.97 o
   4  13   1       44.81       44.79      3.29 o
   5  13   1      143.26      177.54      6.60 o
   6  13   1     1760.60     1731.45     22.77 o
   7  13   1      226.87      218.44     10.98 o
   8  13   1      474.29      457.01     16.06 o
   9  13   1      229.49      213.39     13.06 o
  10  13   1      797.09      865.62     23.77 o
 -10  14   1      467.93      442.39     20.07 o
  -9  14   1      189.20      183.02     13.66 o
  -8  14   1       78.38       80.17      7.60 o
  -7  14   1      721.65      697.67     16.44 o
  -6  14   1     1481.27     1512.82     24.76 o
  -5  14   1      161.35      136.93      6.68 o
  -4  14   1       59.49       65.67      4.20 o
  -3  14   1     1467.72     1514.80     18.25 o
  -2  14   1     1743.57     1756.66     17.22 o
  -1  14   1      199.21      206.03      5.61 o
   0  14   1      159.66      172.45      4.89 o
   1  14   1     5267.40     5290.25     38.03 o
   2  14   1      233.38      258.36      6.66 o
   3  14   1       63.92       62.22      3.69 o
   4  14   1        2.81        6.01      2.38 o
   5  14   1     1636.27     1711.31     22.04 o
   6  14   1      318.11      291.25     11.03 o
   7  14   1        0.18       -4.31      4.31 o
   8  14   1      673.79      637.27     25.44 o
   9  14   1      323.42      297.52     16.89 o
  10  14   1       68.12       57.78      9.23 o
 -10  15   1       13.44       13.74      7.69 o
  -9  15   1      164.68      172.21     13.71 o
  -8  15   1        7.73       11.95      5.58 o
  -7  15   1      210.96      193.66     10.41 o
  -6  15   1       75.87       85.37     11.36 o
  -5  15   1      483.46      514.87     12.22 o
  -4  15   1     1153.34     1204.96     16.23 o
  -3  15   1      185.77      218.10      7.22 o
  -2  15   1      124.73      111.30      4.22 o
  -1  15   1      287.31      286.94      6.38 o
   0  15   1       54.20       60.27      3.55 o
   1  15   1      675.66      720.70     10.86 o
   2  15   1      844.43      867.30     11.77 o
   3  15   1       90.36       87.39      5.01 o
   4  15   1     1658.75     1755.22     21.42 o
   5  15   1       34.90       28.03      4.97 o
   6  15   1     1187.31     1183.57     20.90 o
   7  15   1      148.10      165.81     11.55 o
   8  15   1       43.43       56.98      8.98 o
   9  15   1       92.46       63.45      8.96 o
  10  15   1       25.52       16.06      7.65 o
 -10  16   1      221.98      187.33     22.19 o
  -9  16   1        0.10       -1.11      6.66 o
  -8  16   1       16.00       22.65      7.54 o
  -7  16   1       70.87       59.61      8.02 o
  -6  16   1     1345.32     1311.90     24.07 o
  -5  16   1      277.47      261.59     10.31 o
  -4  16   1     2505.22     2532.11     26.74 o
  -3  16   1       48.68       51.95      4.16 o
  -2  16   1      383.02      392.72      7.82 o
  -1  16   1     2141.37     2184.75     21.98 o
   0  16   1      251.07      257.13      7.81 o
   1  16   1     2852.16     2766.95     26.14 o
   2  16   1     2357.72     2366.73     25.04 o
   3  16   1      462.19      436.28     10.25 o
   4  16   1      477.16      387.76     10.93 o
   5  16   1      562.02      577.97     14.72 o
   6  16   1      150.36      125.58     11.00 o
   7  16   1        0.29        7.68      5.72 o
   8  16   1       82.74       83.55      9.85 o
   9  16   1      172.21      164.99     13.04 o
  -9  17   1       70.29       63.54     12.06 o
  -8  17   1     1639.25     1706.94     67.01 o
  -7  17   1      100.39       84.33      9.37 o
  -6  17   1      617.54      599.70     31.47 o
  -5  17   1      276.51      299.55     13.34 o
  -4  17   1     3893.64     3899.04     42.31 o
  -3  17   1       78.68       71.39      5.01 o
  -2  17   1     2731.68     2670.62     25.01 o
  -1  17   1     2572.98     2515.25     24.69 o
   0  17   1        5.72        3.00      2.32 o
   1  17   1       26.67       35.84      3.98 o
   2  17   1      271.42      256.54     10.42 o
   3  17   1     1038.05      957.07     16.92 o
   4  17   1       58.24       67.08      6.06 o
   5  17   1      132.94      118.56      8.35 o
   6  17   1      618.22      653.23     19.62 o
   7  17   1     1039.34     1045.93     27.40 o
   8  17   1      169.02      153.33     12.77 o
   9  17   1        0.28       -3.09      6.81 o
  -9  18   1       54.85       58.38     10.81 o
  -8  18   1       73.40       70.14     10.57 o
  -7  18   1       88.83       89.49      9.80 o
  -6  18   1      998.39      997.83     38.58 o
  -5  18   1      461.24      462.52     27.63 o
  -4  18   1      581.64      582.20     13.91 o
  -3  18   1      944.74      950.48     17.72 o
  -2  18   1       68.37       83.42      5.76 o
  -1  18   1       29.85       37.35      3.88 o
   0  18   1     1043.76      984.36     14.57 o
   1  18   1     1310.69     1266.29     20.14 o
   2  18   1       73.35       85.93      7.07 o
   3  18   1      414.41      402.30     13.63 o
   4  18   1       57.51       51.58      8.44 o
   5  18   1     1959.33     1912.43     34.79 o
   6  18   1       55.90       61.10      8.23 o
   7  18   1       41.93       22.29      7.72 o
   8  18   1        4.25       -2.19      6.60 o
  -8  19   1      100.88       69.78     11.25 o
  -7  19   1       65.02       78.71      9.86 o
  -6  19   1        0.28        8.48      5.99 o
  -5  19   1        2.41        5.99      5.71 o
  -4  19   1      470.26      474.13     15.78 o
  -3  19   1      157.83      165.52     10.84 o
  -2  19   1       12.16        5.43      3.89 o
  -1  19   1       12.50        7.54      3.18 o
   0  19   1       18.13       28.68      4.58 o
   1  19   1       13.49       14.48      4.12 o
   2  19   1      187.68      160.37      9.42 o
   3  19   1      216.06      231.09     11.24 o
   4  19   1        8.61       -0.26      5.17 o
   5  19   1        8.87        3.74      5.82 o
   6  19   1        0.28        2.90      6.06 o
   7  19   1       14.18       14.77      7.42 o
   8  19   1       19.70       24.40      8.71 o
  -8  20   1       17.96       12.28      8.84 o
  -7  20   1      246.39      288.55     16.97 o
  -6  20   1       85.41       90.42     13.24 o
  -5  20   1      469.42      478.82     20.43 o
  -4  20   1      577.09      555.35     17.22 o
  -3  20   1      683.39      648.67     18.19 o
  -2  20   1      614.55      579.36     22.25 o
  -1  20   1       22.97       19.18      5.57 o
   0  20   1        7.60       12.49      4.18 o
   1  20   1       10.42        6.04      4.39 o
   2  20   1      140.66      160.24     12.26 o
   3  20   1       13.67       21.89      6.36 o
   4  20   1      375.92      375.96     18.79 o
   5  20   1      103.58      108.03     10.71 o
   6  20   1      291.72      291.94     17.70 o
   7  20   1        0.98       -2.06      7.67 o
  -7  21   1      145.32      123.26     14.13 o
  -6  21   1      607.54      582.81     22.93 o
  -5  21   1      948.53      936.10     25.71 o
  -4  21   1       47.32       42.70     10.88 o
  -3  21   1        8.24        2.82      4.92 o
  -2  21   1       24.21       20.05      5.99 o
  -1  21   1     1553.88     1526.23     29.39 o
   0  21   1     1006.85     1030.93     28.98 o
   1  21   1       59.83       49.19      6.53 o
   2  21   1      795.20      779.73     18.88 o
   3  21   1      800.57      761.06     22.27 o
   4  21   1       79.40       94.81     10.20 o
   5  21   1       46.86       32.34      7.80 o
   6  21   1      268.77      268.26     17.97 o
   7  21   1      621.50      551.31     24.84 o
  -6  22   1       23.08        8.30      8.08 o
  -5  22   1       17.57       11.82      7.50 o
  -4  22   1       29.75       33.13      8.27 o
  -3  22   1      298.15      270.68     16.09 o
  -2  22   1      278.29      278.16     14.95 o
  -1  22   1       16.21       10.15      5.71 o
   0  22   1      958.42      982.94     23.56 o
   1  22   1      863.93      906.93     37.24 o
   2  22   1      666.79      649.99     21.19 o
   3  22   1        0.23       -1.79      6.06 o
   4  22   1      633.05      620.74     21.39 o
   5  22   1      251.14      263.49     16.37 o
   6  22   1      158.27      149.85     14.73 o
  -5  23   1        0.14       -2.33      8.21 o
  -4  23   1       77.43       44.24     10.18 o
  -3  23   1       50.09       40.48     10.02 o
  -2  23   1      238.50      275.78     15.35 o
  -1  23   1        1.71       -0.79      6.07 o
   0  23   1      103.09      103.65     10.17 o
   1  23   1        0.59        4.34      6.53 o
   2  23   1       83.06       88.20     11.84 o
   3  23   1      226.17      227.41     17.23 o
   4  23   1      257.46      264.17     20.81 o
   5  23   1       11.42        2.06      8.16 o
  -4  24   1       78.67       52.19     11.47 o
  -3  24   1       21.24       15.66      8.88 o
  -2  24   1      188.50      153.17     13.30 o
  -1  24   1      252.48      246.82     15.00 o
   0  24   1      343.84      366.91     17.91 o
   1  24   1      229.05      232.35     17.83 o
   2  24   1       75.61       69.58     11.75 o
   3  24   1        5.58        3.12      8.59 o
   4  24   1      136.73      157.63     16.25 o
  -2  25   1      522.64      611.44     27.95 o
  -1  25   1      416.30      455.08     20.46 o
   0  25   1       21.22       20.85      8.51 o
   1  25   1      119.98      123.50     14.94 o
   2  25   1       79.96       65.31     12.02 o
 -13   0   2      206.16      237.17     21.84 o
 -12   0   2      448.02      529.23     39.87 o
 -11   0   2      868.87      960.02     39.87 o
 -10   0   2      718.40      824.16     22.90 o
  -9   0   2      584.33      612.28     18.66 o
  -8   0   2      140.61       93.65      5.25 o
  -7   0   2      548.95      625.78     13.37 o
  -6   0   2     2038.27     1846.00     28.15 o
  -5   0   2    22064.22    22397.85    197.47 o
  -4   0   2     4493.02     4656.51     40.25 o
  -3   0   2     4147.84     3779.49     33.07 o
  -2   0   2    34440.27    37352.42    262.78 o
  -1   0   2     2935.41     3003.10     26.27 o
   0   0   2       10.05       33.78      2.15 o
   1   0   2    20810.63    20773.88    156.17 o
   2   0   2    31240.11    31333.26    386.77 o
   3   0   2      373.68      395.61     22.89 o
   4   0   2      198.98      203.72     20.98 o
   5   0   2       42.97       91.56     16.02 o
   6   0   2     8630.51     8405.86    223.17 o
   7   0   2     2362.68     2128.21     42.73 o
   8   0   2      413.55      415.45     11.25 o
   9   0   2      205.71      203.78     21.36 o
  10   0   2     1614.49     1630.51     51.88 o
  11   0   2        5.06       -8.01      8.01 o
  12   0   2       84.91      108.73     16.79 o
 -13   1   2        4.81        8.53      8.72 o
 -12   1   2      760.76      845.82     24.44 o
 -11   1   2       63.88       50.51      7.76 o
 -10   1   2       28.12       17.83      4.50 o
  -9   1   2      314.12      326.92     10.21 o
  -8   1   2      375.85      378.25      8.75 o
  -7   1   2     1470.88     1448.59     14.24 o
  -6   1   2     3066.40     3288.22     25.50 o
  -5   1   2     2650.67     2678.26     22.20 o
  -4   1   2      468.98      399.03      5.07 o
  -3   1   2    15556.63    15669.89     79.78 o
  -2   1   2     1908.36     1907.47     15.43 o
  -1   1   2     2381.33     2307.33     14.90 o
   0   1   2      445.56      432.33      4.30 o
   1   1   2     3079.43     3041.81     17.32 o
   2   1   2       22.79       24.34      1.51 o
   3   1   2     1388.86     1265.95     21.03 o
   4   1   2     1400.04     1326.64     19.94 o
   5   1   2      246.61      183.41     10.60 o
   6   1   2       13.17       14.54      2.48 o
   7   1   2     1111.14     1038.85     16.23 o
   8   1   2     2348.19     2386.71     46.55 o
   9   1   2      837.74      841.99     15.88 o
  10   1   2       21.85       14.63      7.16 o
  11   1   2      455.45      450.49     14.94 o
  12   1   2      118.96      127.75     12.94 o
 -12   2   2        1.04        7.78      8.98 o
 -11   2   2      313.97      300.40     16.04 o
 -10   2   2        0.56        0.43      3.83 o
  -9   2   2       10.32        5.59      3.56 o
  -8   2   2       27.19       11.26      2.59 o
  -7   2   2       50.35       57.02      3.14 o
  -6   2   2        6.94        0.99      1.75 o
  -5   2   2      232.33      251.85      7.25 o
  -4   2   2      138.12      159.74      4.48 o
  -3   2   2      804.15      833.25      6.86 o
  -2   2   2      471.85      565.53      5.34 o
  -1   2   2     3210.80     3420.44     20.15 o
   0   2   2      493.03      482.37      4.73 o
   1   2   2     1227.86     1228.46      7.83 o
   2   2   2     2924.94     2865.14     24.49 o
   3   2   2      464.63      574.56      7.79 o
   4   2   2     3338.49     3453.51     38.39 o
   5   2   2      405.09      366.24      7.88 o
   6   2   2     1007.13     1005.69     15.03 o
   7   2   2      158.34      142.24      7.95 o
   8   2   2        0.38        8.86      3.96 o
   9   2   2        7.50        8.97      3.49 o
  10   2   2       25.34       26.39      5.25 o
  11   2   2       75.79       92.10     10.74 o
  12   2   2        3.19        7.62      7.54 o
 -12   3   2      338.67      394.22     19.23 o
 -11   3   2      437.67      503.98     18.46 o
 -10   3   2       30.01       20.20      4.49 o
  -9   3   2      974.24      991.86     17.25 o
  -8   3   2      319.23      306.83      7.86 o
  -7   3   2      436.39      428.41      7.11 o
  -6   3   2       67.24       60.01      3.20 o
  -5   3   2     4197.54     4234.06     29.81 o
  -4   3   2     4445.41     4322.38     29.51 o
  -3   3   2     6935.09     7011.59     37.77 o
  -2   3   2     7497.75     7795.54     42.82 o
  -1   3   2     2495.99     2751.15     16.45 o
   0   3   2     2566.21     2496.07     16.56 o
   1   3   2        3.84        6.70      0.67 o
   2   3   2      477.68      470.38      4.53 o
   3   3   2      325.16      267.02      5.89 o
   4   3   2     2253.22     2321.43     25.79 o
   5   3   2     1151.55     1053.50     14.79 o
   6   3   2        3.69        5.48      2.35 o
   7   3   2      644.01      589.50     13.93 o
   8   3   2      541.58      514.19     14.54 o
   9   3   2      530.56      572.58     12.99 o
  10   3   2       57.80       49.52     11.08 o
  11   3   2      171.64      136.17      9.77 o
  12   3   2       99.37       80.21     19.46 o
 -12   4   2      161.82      137.29     12.62 o
 -11   4   2      394.84      363.07     17.00 o
 -10   4   2     1485.98     1444.79     22.86 o
  -9   4   2     1176.16     1257.53     20.07 o
  -8   4   2      584.62      648.37     10.25 o
  -7   4   2     1109.24     1146.42     12.40 o
  -6   4   2     3307.31     3332.14     27.21 o
  -5   4   2     2520.28     2425.23     20.48 o
  -4   4   2      900.89      899.11     12.38 o
  -3   4   2      307.69      247.04      3.98 o
  -2   4   2     4656.88     4306.66     25.29 o
  -1   4   2      135.81      114.73      2.87 o
   0   4   2     1535.87     1535.03     10.89 o
   1   4   2      555.02      540.38      4.86 o
   2   4   2     3856.76     3513.86     22.50 o
   3   4   2     2491.49     2232.23     17.46 o
   4   4   2     1561.84     1720.74     21.04 o
   5   4   2      599.67      501.47     10.30 o
   6   4   2     4123.53     4130.37     47.51 o
   7   4   2     1225.69     1256.47     21.30 o
   8   4   2      125.53      121.13      9.67 o
   9   4   2      915.50      998.18     18.33 o
  10   4   2      439.31      473.47     14.93 o
  11   4   2       12.13        3.33      5.37 o
  12   4   2        4.32        5.75      7.82 o
 -12   5   2      108.12      114.74     12.61 o
 -11   5   2      126.05      119.36     11.38 o
 -10   5   2      265.80      249.79     13.17 o
  -9   5   2        5.69        8.54      3.75 o
  -8   5   2      207.68      195.93      6.85 o
  -7   5   2     1370.81     1380.20     13.66 o
  -6   5   2       15.34       13.38      2.06 o
  -5   5   2     2854.95     2966.26     24.14 o
  -4   5   2     3630.27     3644.48     28.71 o
  -3   5   2      848.12      806.70      7.39 o
  -2   5   2       63.61       71.22      2.95 o
  -1   5   2      479.24      540.18      5.40 o
   0   5   2     1876.20     1728.98     12.15 o
   1   5   2     5359.30     5268.76     29.90 o
   2   5   2      229.87      236.95      3.71 o
   3   5   2      774.85      990.80      8.73 o
   4   5   2        3.17       25.26      2.04 o
   5   5   2      714.90      716.12     13.38 o
   6   5   2       53.36       61.84      4.88 o
   7   5   2      708.80      730.95     18.18 o
   8   5   2     1473.14     1565.58     28.23 o
   9   5   2        0.98       -0.77      4.74 o
  10   5   2        4.20        8.55      4.90 o
  11   5   2      363.64      436.93     15.82 o
  12   5   2      412.95      373.25     16.18 o
 -12   6   2      123.37      112.94     15.19 o
 -11   6   2        0.16       -5.59      6.14 o
 -10   6   2      822.13      811.23     18.37 o
  -9   6   2       22.06       21.58      4.52 o
  -8   6   2      253.85      245.86      8.19 o
  -7   6   2       19.74       22.15      2.48 o
  -6   6   2        5.34        3.78      2.02 o
  -5   6   2       46.26       42.46      2.79 o
  -4   6   2       70.09       86.18      3.49 o
  -3   6   2      229.44      248.41      3.88 o
  -2   6   2      253.06      256.74      4.05 o
  -1   6   2        1.29        0.14      0.91 o
   0   6   2     1440.97     1370.51     10.77 o
   1   6   2      679.96      693.25      6.47 o
   2   6   2      166.76      213.51      3.19 o
   3   6   2      125.06      156.11      4.09 o
   4   6   2      577.89      588.70      7.06 o
   5   6   2       16.00       27.12      1.92 o
   6   6   2      795.58      783.22      9.65 o
   7   6   2       82.74       59.26      5.09 o
   8   6   2      212.95      211.90      8.09 o
   9   6   2        7.22       11.28      4.66 o
  10   6   2      334.93      336.88     13.24 o
  11   6   2      551.24      609.51     18.86 o
  12   6   2       42.04       49.69      8.65 o
 -12   7   2      100.33       90.76     15.80 o
 -11   7   2       45.40       36.14      8.26 o
 -10   7   2      378.90      409.48     17.29 o
  -9   7   2      340.41      335.87     12.99 o
  -8   7   2      887.28      901.56     17.37 o
  -7   7   2      218.82      205.32      6.41 o
  -6   7   2       45.33       42.11      3.01 o
  -5   7   2     4425.73     4458.12     31.83 o
  -4   7   2     3721.29     3794.37     26.71 o
  -3   7   2     1719.39     1595.44     12.35 o
  -2   7   2     5505.60     5748.85     35.58 o
  -1   7   2        1.53        8.59      1.25 o
   0   7   2     4651.41     4689.00     27.65 o
   1   7   2      904.14     1186.53      9.43 o
   2   7   2       36.87       53.19      1.99 o
   3   7   2       13.59        4.56      1.18 o
   4   7   2     6532.19     6699.76     47.49 o
   5   7   2      735.75      781.22      8.95 o
   6   7   2       21.63       27.12      2.28 o
   7   7   2      565.50      597.79     11.77 o
   8   7   2     1456.48     1489.79     21.45 o
   9   7   2      461.76      476.25     15.16 o
  10   7   2       63.32       52.05      7.11 o
  11   7   2      267.80      287.51     14.34 o
 -12   8   2       53.32       50.78      9.65 o
 -11   8   2      173.72      155.79     12.69 o
 -10   8   2     1111.17     1128.18     33.56 o
  -9   8   2      657.30      672.00     30.17 o
  -8   8   2      194.39      167.86      8.74 o
  -7   8   2        1.30        0.28      2.22 o
  -6   8   2     2768.57     2803.75     24.08 o
  -5   8   2      704.09      644.40      8.32 o
  -4   8   2      474.38      502.03      7.07 o
  -3   8   2     1125.83     1101.10     10.55 o
  -2   8   2     2238.61     2018.94     16.05 o
  -1   8   2     1526.54     1290.09     11.05 o
   0   8   2     1109.40     1240.29     10.51 o
   1   8   2     1528.30     1338.76     11.34 o
   2   8   2     5723.48     5565.28     33.08 o
   3   8   2     3455.66     3307.87     25.86 o
   4   8   2      435.85      440.15      7.07 o
   5   8   2      853.77      788.16      9.93 o
   6   8   2      477.70      502.39      8.24 o
   7   8   2     1620.21     1703.08     23.53 o
   8   8   2       20.30       25.91      4.27 o
   9   8   2      789.97      840.96     18.33 o
  10   8   2      432.38      512.79     17.29 o
  11   8   2      619.24      611.25     19.98 o
 -12   9   2        2.16       10.00      7.99 o
 -11   9   2      284.01      299.68     16.98 o
 -10   9   2        5.42       13.52      6.67 o
  -9   9   2      380.08      380.49     16.87 o
  -8   9   2      245.45      252.90      9.64 o
  -7   9   2       17.09       14.93      3.24 o
  -6   9   2        6.39        7.52      2.36 o
  -5   9   2       11.21        9.33      1.91 o
  -4   9   2      180.65      161.45      4.83 o
  -3   9   2     1270.46     1371.82     12.53 o
  -2   9   2     2003.33     2176.57     17.94 o
  -1   9   2     3935.95     4192.43     28.56 o
   0   9   2     1027.12      930.51      9.49 o
   1   9   2        6.12        3.57      1.26 o
   2   9   2     1268.16     1321.54     11.10 o
   3   9   2      282.92      267.74      4.65 o
   4   9   2     2646.88     2454.73     21.25 o
   5   9   2       15.87       16.50      2.08 o
   6   9   2      921.69      875.41     11.31 o
   7   9   2      194.03      187.71     10.69 o
   8   9   2       47.61       43.38      4.71 o
   9   9   2      283.21      305.46     12.03 o
  10   9   2      175.07      164.88     12.88 o
  11   9   2       50.74       63.31      8.75 o
 -11  10   2        1.08        7.31      7.12 o
 -10  10   2       51.59       48.43      8.54 o
  -9  10   2        1.17        6.00      5.74 o
  -8  10   2      208.32      188.59      9.26 o
  -7  10   2      135.66      129.57      6.16 o
  -6  10   2     1437.89     1457.66     15.86 o
  -5  10   2        2.70        3.38      1.90 o
  -4  10   2      157.28      169.17      5.31 o
  -3  10   2        2.10        3.97      1.55 o
  -2  10   2       87.04       66.23      3.26 o
  -1  10   2     2081.56     2525.87     20.20 o
   0  10   2      155.16      179.91      4.69 o
   1  10   2       57.86       36.66      2.58 o
   2  10   2      287.35      282.25      5.12 o
   3  10   2      465.52      457.15      6.12 o
   4  10   2      484.25      499.51      8.29 o
   5  10   2      830.81      811.64     10.56 o
   6  10   2       12.33       11.69      2.75 o
   7  10   2      111.87       83.54      5.38 o
   8  10   2      507.09      500.77     12.71 o
   9  10   2      244.55      238.34      9.72 o
  10  10   2        9.23        5.13      5.74 o
  11  10   2        6.47        3.71      6.57 o
 -11  11   2      927.83      925.45     44.26 o
 -10  11   2      190.69      189.64     13.90 o
  -9  11   2       75.73       76.80      9.17 o
  -8  11   2      690.37      737.47     16.75 o
  -7  11   2       60.61       52.71      4.80 o
  -6  11   2      656.84      648.75     10.98 o
  -5  11   2      325.89      332.24      8.33 o
  -4  11   2     3703.35     3759.45     30.11 o
  -3  11   2     4463.23     4403.99     31.97 o
  -2  11   2      346.62      319.57      5.54 o
  -1  11   2     1605.47     1570.54     15.24 o
   0  11   2      822.81      752.91      9.61 o
   1  11   2      600.02      517.46      7.42 o
   2  11   2      170.42      138.16      4.33 o
   3  11   2       40.01       35.53      2.38 o
   4  11   2      907.26      865.07     10.76 o
   5  11   2     2127.60     2117.02     21.57 o
   6  11   2      772.44      739.09     14.09 o
   7  11   2     2014.16     1992.29     29.22 o
   8  11   2       96.22       89.35      8.96 o
   9  11   2     1104.58     1164.24     24.58 o
  10  11   2      226.80      208.61     13.85 o
  11  11   2      300.49      359.02     19.95 o
 -11  12   2        8.40       -3.58      7.55 o
 -10  12   2      878.88      905.88     26.71 o
  -9  12   2     1089.46     1127.53     35.74 o
  -8  12   2      104.02       92.86      9.32 o
  -7  12   2      208.02      198.00      9.80 o
  -6  12   2      151.87      145.31      6.68 o
  -5  12   2      234.84      227.80     10.22 o
  -4  12   2      284.89      312.50      7.24 o
  -3  12   2      199.98      192.83      7.39 o
  -2  12   2     3097.70     3254.12     24.34 o
  -1  12   2     2431.12     2422.63     20.29 o
   0  12   2      370.19      463.72      7.63 o
   1  12   2     1637.40     1574.60     15.68 o
   2  12   2      831.46      775.59     10.06 o
   3  12   2     2737.56     2704.83     21.94 o
   4  12   2       79.67       78.54      3.72 o
   5  12   2     1128.09     1090.12     19.97 o
   6  12   2     1052.11     1059.50     18.31 o
   7  12   2      951.98      936.65     18.91 o
   8  12   2       97.50       80.26      7.77 o
   9  12   2       87.58       81.92     10.10 o
  10  12   2      469.13      540.60     26.43 o
 -11  13   2        5.00        3.84      8.30 o
 -10  13   2       14.43        2.97      7.29 o
  -9  13   2        0.12        7.03      6.43 o
  -8  13   2      435.49      416.37     14.24 o
  -7  13   2        1.26        3.16      4.28 o
  -6  13   2       93.82       81.41      6.01 o
  -5  13   2        3.86        2.72      2.50 o
  -4  13   2      351.82      344.48      8.55 o
  -3  13   2      169.59      163.67      6.86 o
  -2  13   2       73.81       77.56      3.88 o
  -1  13   2      376.24      423.47      7.38 o
   0  13   2     1640.55     1763.76     21.67 o
   1  13   2      466.46      488.64      8.09 o
   2  13   2       42.53       43.77      3.09 o
   3  13   2     1127.20     1124.47     12.10 o
   4  13   2      192.81      220.72      6.18 o
   5  13   2        0.72        0.16      2.50 o
   6  13   2        2.00        3.08      3.47 o
   7  13   2       51.26       46.72      6.80 o
   8  13   2      182.33      172.91     13.71 o
   9  13   2       35.94       26.24      6.53 o
  10  13   2       53.69       36.26      7.36 o
 -10  14   2       79.87       58.44     10.85 o
  -9  14   2      541.44      518.17     35.68 o
  -8  14   2        5.13        0.59      5.27 o
  -7  14   2      582.68      536.16     15.13 o
  -6  14   2       53.82       40.72      4.99 o
  -5  14   2      217.57      225.83      7.70 o
  -4  14   2      109.79      119.48      5.48 o
  -3  14   2       85.02       89.24      4.16 o
  -2  14   2       13.62        9.23      2.22 o
  -1  14   2      215.31      205.81      5.90 o
   0  14   2       22.98       21.40      2.58 o
   1  14   2      620.62      625.50      9.61 o
   2  14   2       28.35       21.39      2.62 o
   3  14   2        0.69        1.56      2.06 o
   4  14   2      459.65      441.77      8.99 o
   5  14   2      177.45      168.33      8.89 o
   6  14   2      695.04      640.21     16.62 o
   7  14   2      158.88      145.97     10.52 o
   8  14   2       82.98       59.21      7.93 o
   9  14   2       44.94       39.65      7.68 o
  10  14   2      130.37      156.46     13.83 o
 -10  15   2       94.04       78.29     11.38 o
  -9  15   2      345.36      291.97     17.76 o
  -8  15   2     1816.55     1849.71     35.03 o
  -7  15   2      357.34      389.58     16.25 o
  -6  15   2      775.03      763.91     16.55 o
  -5  15   2      738.58      701.80     13.35 o
  -4  15   2     2655.79     2745.33     26.72 o
  -3  15   2     1571.80     1706.12     19.19 o
  -2  15   2      815.98      843.76     12.13 o
  -1  15   2     1309.48     1338.68     14.95 o
   0  15   2      631.12      618.22     10.33 o
   1  15   2      351.20      375.31      7.84 o
   2  15   2     1814.67     1777.41     19.31 o
   3  15   2      112.18      117.46      5.82 o
   4  15   2      138.58      141.81      7.09 o
   5  15   2      273.21      283.62     10.53 o
   6  15   2       47.04       53.34      7.28 o
   7  15   2      467.84      452.39     16.75 o
   8  15   2      571.88      574.66     18.97 o
   9  15   2     1100.95     1070.55     26.87 o
 -10  16   2      938.70      909.02     29.19 o
  -9  16   2      346.26      312.95     28.32 o
  -8  16   2       42.92       45.08      8.46 o
  -7  16   2        1.45        3.34      5.26 o
  -6  16   2     1820.28     1878.83     34.55 o
  -5  16   2     1329.89     1338.74     21.03 o
  -4  16   2      738.94      721.03     12.89 o
  -3  16   2     2016.80     2010.36     21.88 o
  -2  16   2     1349.22     1429.91     16.03 o
  -1  16   2      540.90      497.14      9.14 o
   0  16   2     1127.06     1091.60     15.36 o
   1  16   2      104.09       93.80      6.41 o
   2  16   2     1847.17     1881.02     23.22 o
   3  16   2      310.49      357.72      9.92 o
   4  16   2      148.51      125.00      7.45 o
   5  16   2      475.08      481.95     13.22 o
   6  16   2      926.35     1001.93     22.79 o
   7  16   2      656.06      700.92     21.32 o
   8  16   2        9.46        4.02      6.08 o
   9  16   2      173.51      173.38     13.15 o
  -9  17   2      180.99      173.90     15.33 o
  -8  17   2      146.85      159.13     14.41 o
  -7  17   2       22.87       17.62      6.49 o
  -6  17   2      391.64      359.90     20.59 o
  -5  17   2      226.83      198.07     10.99 o
  -4  17   2      435.55      452.19     12.92 o
  -3  17   2      380.43      368.11     10.12 o
  -2  17   2      349.88      345.91      8.48 o
  -1  17   2      115.58      130.57      6.01 o
   0  17   2      133.33      166.59      6.53 o
   1  17   2      224.55      214.22      7.76 o
   2  17   2       41.48       53.02      4.98 o
   3  17   2      136.87      139.26      7.01 o
   4  17   2       28.82       34.54      5.08 o
   5  17   2      229.92      221.14     10.80 o
   6  17   2       64.35       47.92      7.98 o
   7  17   2      123.12      119.44     11.18 o
   8  17   2       21.66       16.18      8.37 o
   9  17   2        6.45       10.28      7.43 o
  -9  18   2       75.03       65.54     11.07 o
  -8  18   2       12.52        5.23      7.78 o
  -7  18   2      134.41      136.89     16.94 o
  -6  18   2      162.61      132.93     11.22 o
  -5  18   2      205.06      203.30     10.42 o
  -4  18   2      369.56      368.98     14.45 o
  -3  18   2     1207.24     1146.53     19.73 o
  -2  18   2       28.34       32.86      3.94 o
  -1  18   2       48.06       28.25      3.69 o
   0  18   2      174.94      155.43      8.12 o
   1  18   2       21.05       12.91      4.06 o
   2  18   2      341.38      324.98     11.34 o
   3  18   2      265.99      313.18     12.97 o
   4  18   2        4.27        3.59      4.29 o
   5  18   2       84.99       88.67      7.75 o
   6  18   2      162.33      160.89     15.17 o
   7  18   2      228.15      218.85     14.78 o
   8  18   2       11.73       12.10      7.50 o
  -8  19   2      364.21      393.04     21.79 o
  -7  19   2      147.98      161.82     13.80 o
  -6  19   2        0.43       -0.80      5.88 o
  -5  19   2      410.52      426.54     23.92 o
  -4  19   2     1893.32     1832.15     29.97 o
  -3  19   2      783.36      789.63     27.67 o
  -2  19   2       29.65       17.99      4.49 o
  -1  19   2      716.65      703.55     14.96 o
   0  19   2      130.24      161.46      8.60 o
   1  19   2      165.68      189.88     11.67 o
   2  19   2      194.97      175.72     13.70 o
   3  19   2      331.25      343.78     16.08 o
   4  19   2      955.81      976.08     24.02 o
   5  19   2      504.87      493.46     18.63 o
   6  19   2        0.07        6.19      6.85 o
   7  19   2      324.47      309.14     20.76 o
   8  19   2     1092.87     1173.99     31.68 o
  -8  20   2       60.07       58.14     11.44 o
  -7  20   2       93.30       86.23     10.80 o
  -6  20   2      398.22      399.42     19.50 o
  -5  20   2      171.60      148.17     12.43 o
  -4  20   2       78.97       66.58      8.19 o
  -3  20   2      183.27      165.80     10.36 o
  -2  20   2      581.18      606.05     17.89 o
  -1  20   2      151.18      182.95     16.21 o
   0  20   2        6.98        8.94      4.25 o
   1  20   2      892.30      893.70     19.59 o
   2  20   2      616.48      658.64     18.02 o
   3  20   2       64.26       62.00      8.38 o
   4  20   2        1.71        5.29      6.02 o
   5  20   2      413.51      400.76     23.67 o
   6  20   2      604.47      572.52     22.55 o
   7  20   2      980.26      961.67     34.53 o
  -7  21   2      152.79      115.22     12.53 o
  -6  21   2       25.14       25.13      8.27 o
  -5  21   2        0.81       -3.59      6.31 o
  -4  21   2       34.93       33.40      7.26 o
  -3  21   2        0.11       -0.23      5.42 o
  -2  21   2        0.38        4.74      5.39 o
  -1  21   2       74.37       89.55      9.00 o
   0  21   2      285.81      291.59     15.47 o
   1  21   2       25.50       26.64      6.02 o
   2  21   2      101.30      106.99     10.46 o
   3  21   2       89.97       99.58     10.28 o
   4  21   2        9.99       13.05      6.84 o
   5  21   2       87.45       85.67     10.16 o
   6  21   2        2.89        1.61      8.02 o
  -6  22   2      262.13      251.76     20.97 o
  -5  22   2       95.00       75.89     17.24 o
  -4  22   2       34.62       20.31      8.18 o
  -3  22   2        5.09       -0.54      5.64 o
  -2  22   2       47.38       37.82      7.59 o
  -1  22   2      469.02      493.14     26.08 o
   0  22   2       89.57       84.13      9.20 o
   1  22   2      156.17      148.42     12.44 o
   2  22   2      193.72      228.20     14.69 o
   3  22   2      188.24      212.38     14.56 o
   4  22   2      113.70      133.05     12.22 o
   5  22   2       17.14       10.70      8.27 o
  -5  23   2      288.09      302.85     22.91 o
  -4  23   2      220.43      183.07     16.40 o
  -3  23   2      651.81      757.53     23.92 o
  -2  23   2      106.82      103.63     10.65 o
  -1  23   2        7.45        7.77      6.73 o
   0  23   2      468.95      485.23     23.03 o
   1  23   2     1115.66     1149.63     33.29 o
   2  23   2       72.26       68.99     13.27 o
   3  23   2      849.58      837.90     25.24 o
   4  23   2      353.40      373.00     19.44 o
  -4  24   2       39.27       37.99     20.48 o
  -3  24   2       72.94       81.94     12.92 o
  -2  24   2       33.55       31.65      8.35 o
  -1  24   2      818.07      858.06     24.05 o
   0  24   2        3.16        2.33      7.16 o
   1  24   2      170.71      181.45     16.51 o
   2  24   2      375.34      421.22     23.68 o
   3  24   2      316.16      298.88     20.60 o
  -2  25   2       18.89       -3.05     17.93 o
  -1  25   2      194.53      203.04     15.68 o
   0  25   2       33.34       16.95      9.68 o
   1  25   2       90.82      110.34     14.58 o
 -12   1   3       16.13        7.48      7.43 o
 -11   1   3      156.11      204.96     14.25 o
 -10   1   3       49.78       45.67      5.80 o
  -9   1   3      138.46      144.80      7.30 o
  -8   1   3      171.56      162.37      6.06 o
  -7   1   3     6134.16     6423.71     46.59 o
  -6   1   3     1589.97     1454.94     15.72 o
  -5   1   3     2353.31     2557.45     21.73 o
  -4   1   3     1255.40     1681.62     18.58 o
  -3   1   3       87.97       80.27      2.94 o
  -2   1   3      502.22      615.53     14.34 o
  -1   1   3     5474.39     5432.31     34.75 o
   0   1   3      459.35      422.48      6.82 o
   1   1   3    15758.80    15758.75     82.94 o
   2   1   3     1532.57     1422.49     12.75 o
   3   1   3        0.26        0.54      1.11 o
   4   1   3     2221.91     2261.19     30.06 o
   5   1   3      669.02      613.47     12.48 o
   6   1   3      533.61      439.17     27.41 o
   7   1   3      352.28      341.50     10.12 o
   8   1   3      460.58      416.41     16.98 o
   9   1   3      658.14      571.86     23.65 o
  10   1   3       14.08       23.64      5.26 o
  11   1   3      195.60      155.36     16.40 o
  12   1   3      210.62      219.66     14.50 o
 -12   2   3      849.03      908.30     34.53 o
 -11   2   3       78.09       59.61      9.35 o
 -10   2   3      184.59      205.53     11.16 o
  -9   2   3     1032.65     1085.61     17.80 o
  -8   2   3      498.28      470.45      9.62 o
  -7   2   3      385.05      417.45     11.40 o
  -6   2   3      122.99      107.89      4.73 o
  -5   2   3     6290.67     6133.14     43.63 o
  -4   2   3     6583.79     6362.82     42.37 o
  -3   2   3     1062.82     1214.65     13.86 o
  -2   2   3        6.37       44.50      2.56 o
  -1   2   3      419.92      466.26      6.08 o
   0   2   3     1184.70     1110.94      9.96 o
   1   2   3     7301.29     7691.13     46.65 o
   2   2   3     5282.44     5150.52     33.07 o
   3   2   3     5100.09     4930.36     41.26 o
   4   2   3      122.24       61.06      3.64 o
   5   2   3       94.62       59.79      4.83 o
   6   2   3     3737.10     3587.71     38.15 o
   7   2   3     5013.80     4911.02     50.82 o
   8   2   3     2030.60     2093.95     33.31 o
   9   2   3       23.33       14.29      5.21 o
  10   2   3      113.30      132.36     10.05 o
  11   2   3      284.69      324.27     23.27 o
  12   2   3        4.24        4.28      7.00 o
 -12   3   3        1.35       -0.58      7.43 o
 -11   3   3      500.92      483.06     20.19 o
 -10   3   3      296.51      294.25     15.36 o
  -9   3   3        0.42        2.59      3.67 o
  -8   3   3        6.24        7.00      3.16 o
  -7   3   3      498.98      520.18     10.36 o
  -6   3   3      842.77      809.06     12.05 o
  -5   3   3      282.70      260.80      5.52 o
  -4   3   3       11.31        3.28      1.45 o
  -3   3   3     2480.52     2265.57     16.79 o
  -2   3   3       13.78       11.05      1.62 o
  -1   3   3     4343.45     4415.48     30.42 o
   0   3   3      732.08      687.39      7.52 o
   1   3   3        2.64       16.39      1.59 o
   2   3   3     9074.54     9333.75     55.63 o
   3   3   3     2566.52     2699.92     23.34 o
   4   3   3     1448.30     1418.94     18.17 o
   5   3   3     1365.85     1227.51     16.74 o
   6   3   3     1005.04     1056.96     15.65 o
   7   3   3      216.40      188.04     13.72 o
   8   3   3      710.32      798.70     17.82 o
   9   3   3        9.81       28.23      8.01 o
  10   3   3      186.62      153.80     11.46 o
  11   3   3      112.74      129.33     17.55 o
 -12   4   3       20.89        5.85      8.10 o
 -11   4   3       10.89        3.25      6.54 o
 -10   4   3       54.96       67.98      7.62 o
  -9   4   3      205.10      182.79      8.18 o
  -8   4   3       68.13       72.58      5.01 o
  -7   4   3      249.90      236.72     10.61 o
  -6   4   3      159.82      185.50      6.44 o
  -5   4   3       24.74       23.32      2.56 o
  -4   4   3      376.43      423.33      5.94 o
  -3   4   3      328.79      377.43      5.61 o
  -2   4   3      200.91      191.12      4.68 o
  -1   4   3     1726.43     1920.00     14.52 o
   0   4   3     1720.20     1713.62     14.00 o
   1   4   3     1340.67     1392.40     10.55 o
   2   4   3      610.27      617.82      6.69 o
   3   4   3       92.01       90.65      3.41 o
   4   4   3      612.96      497.21      9.76 o
   5   4   3      658.06      643.80     11.54 o
   6   4   3        7.45        9.85      2.67 o
   7   4   3        5.32        1.25      3.13 o
   8   4   3      109.67       99.05     13.92 o
   9   4   3       77.50       65.62     14.88 o
  10   4   3      384.11      400.58     17.80 o
  11   4   3       75.62      106.82     16.79 o
 -12   5   3       40.27       35.57      9.99 o
 -11   5   3        7.58        0.63      6.41 o
 -10   5   3      129.84      124.71     11.10 o
  -9   5   3       78.52       80.49      8.44 o
  -8   5   3     2088.33     2158.29     27.93 o
  -7   5   3      662.24      688.37     10.99 o
  -6   5   3     1056.97     1111.12     14.80 o
  -5   5   3     3890.00     3883.85     30.42 o
  -4   5   3      287.02      290.59      4.98 o
  -3   5   3     6487.08     6510.74     41.81 o
  -2   5   3     2173.18     2270.98     19.43 o
  -1   5   3      349.11      387.15      5.73 o
   0   5   3     2141.62     2253.54     18.29 o
   1   5   3      619.60      484.29      5.40 o
   2   5   3      994.55      894.80      9.19 o
   3   5   3     2264.43     2450.51     18.94 o
   4   5   3     1238.99     1280.74     11.83 o
   5   5   3     4184.59     4039.87     43.76 o
   6   5   3     1677.54     1674.71     22.93 o
   7   5   3       49.53       39.06      4.84 o
   8   5   3       24.90       22.63      6.30 o
   9   5   3       21.63       33.10      7.39 o
  10   5   3      207.72      221.82     15.20 o
  11   5   3       46.84       42.34      9.16 o
 -12   6   3      236.39      259.04     17.15 o
 -11   6   3        1.16        1.98      6.77 o
 -10   6   3      267.57      237.65     14.93 o
  -9   6   3      979.49     1015.27     22.86 o
  -8   6   3     1020.74     1087.18     18.45 o
  -7   6   3      421.53      436.67      9.21 o
  -6   6   3      191.31      220.09      9.56 o
  -5   6   3     4768.65     4811.33     36.41 o
  -4   6   3     2364.21     2171.00     17.26 o
  -3   6   3      302.42      318.15      5.38 o
  -2   6   3      121.53       84.50      3.37 o
  -1   6   3     5571.56     5492.45     38.85 o
   0   6   3     1112.26      937.42     12.24 o
   1   6   3      500.40      625.89      7.29 o
   2   6   3      362.81      279.44      4.86 o
   3   6   3     4786.20     4734.10     33.57 o
   4   6   3     2270.52     2241.95     17.90 o
   5   6   3       72.54       63.43      3.65 o
   6   6   3      819.31      827.47     26.87 o
   7   6   3      521.24      601.97     15.68 o
   8   6   3     3235.96     3339.71     65.42 o
   9   6   3        8.63        8.55      6.03 o
  10   6   3     1833.99     2006.29     72.48 o
  11   6   3        3.17        3.97      8.08 o
 -12   7   3       70.61       65.92     10.66 o
 -11   7   3      182.38      202.03     14.86 o
 -10   7   3       57.99       59.28      9.04 o
  -9   7   3      163.59      161.51     10.78 o
  -8   7   3       25.78       28.93      4.63 o
  -7   7   3      757.10      815.61     15.59 o
  -6   7   3      724.44      720.54     11.93 o
  -5   7   3       31.83       50.62      3.31 o
  -4   7   3      948.85     1008.52     10.31 o
  -3   7   3      478.36      440.93      6.74 o
  -2   7   3      517.00      451.68      6.32 o
  -1   7   3     1212.30     1321.91     12.51 o
   0   7   3       58.04      114.52      3.55 o
   1   7   3     9582.36    10154.10     64.51 o
   2   7   3     1939.99     2030.74     16.83 o
   3   7   3      639.00      609.22      8.19 o
   4   7   3       20.74       23.73      1.96 o
   5   7   3        2.49        4.92      1.51 o
   6   7   3      687.38      660.10     10.20 o
   7   7   3      454.92      421.63     17.79 o
   8   7   3      323.86      353.55     19.84 o
   9   7   3       82.58       88.05     14.88 o
  10   7   3        0.50        3.19      7.24 o
  11   7   3       17.59       11.86      8.79 o
 -12   8   3        6.41        1.99      8.14 o
 -11   8   3       15.27       13.82      7.70 o
 -10   8   3        8.95       12.26      6.88 o
  -9   8   3      106.80       87.73      8.71 o
  -8   8   3       60.05       59.66      6.39 o
  -7   8   3        1.20       -0.37      3.15 o
  -6   8   3      219.50      233.61      6.91 o
  -5   8   3       80.43       61.03      3.76 o
  -4   8   3      200.00      198.64      4.73 o
  -3   8   3      480.92      582.59      8.37 o
  -2   8   3      131.83      141.06      4.23 o
  -1   8   3      464.16      536.21      7.41 o
   0   8   3       23.11       42.06      2.28 o
   1   8   3      459.93      514.21      8.08 o
   2   8   3      813.32      846.20      9.12 o
   3   8   3       41.60       44.26      2.75 o
   4   8   3       76.07       77.78      3.94 o
   5   8   3       14.52        7.30      1.91 o
   6   8   3      221.78      189.08      5.66 o
   7   8   3      860.04      811.13     17.63 o
   8   8   3      661.18      622.07     14.11 o
   9   8   3       75.26       86.38      7.77 o
  10   8   3        0.09        7.13      5.10 o
  11   8   3        0.15        7.85      5.93 o
 -12   9   3       33.41       25.90      9.61 o
 -11   9   3       15.96        7.71      7.34 o
 -10   9   3      143.38      195.93     19.27 o
  -9   9   3      265.68      250.96     14.85 o
  -8   9   3     1012.19     1039.88     26.12 o
  -7   9   3      514.85      540.75     12.20 o
  -6   9   3     1017.36     1049.49     14.38 o
  -5   9   3      596.82      611.02      9.90 o
  -4   9   3      416.18      445.80      6.76 o
  -3   9   3       81.15      156.58      5.02 o
  -2   9   3     1486.85     1416.71     13.33 o
  -1   9   3      748.18      863.23     10.86 o
   0   9   3     5554.41     5629.58     38.46 o
   1   9   3     3677.80     3399.82     24.25 o
   2   9   3      788.59      703.48      7.84 o
   3   9   3        1.13        1.17      1.47 o
   4   9   3      289.88      302.19      6.18 o
   5   9   3     2222.21     2241.95     21.18 o
   6   9   3     1120.30     1126.15     15.85 o
   7   9   3        1.69        1.68      2.72 o
   8   9   3       56.84       61.20      5.56 o
   9   9   3     1053.12     1017.23     24.01 o
  10   9   3       31.56       15.27      5.91 o
  11   9   3      350.36      372.16     17.40 o
 -11  10   3      171.54      162.70     14.31 o
 -10  10   3      248.54      237.81     15.95 o
  -9  10   3     1692.46     1772.70     34.35 o
  -8  10   3      204.88      220.16     12.49 o
  -7  10   3       53.02       51.46      5.11 o
  -6  10   3      208.36      175.40      6.94 o
  -5  10   3       93.52       97.93      4.84 o
  -4  10   3     3763.86     3809.65     28.58 o
  -3  10   3      118.52      100.80      4.07 o
  -2  10   3      947.29      898.47     12.04 o
  -1  10   3     1853.98     1660.77     19.42 o
   0  10   3     1526.82     1534.62     13.83 o
   1  10   3      141.26      136.60      4.14 o
   2  10   3      880.47      883.13      9.34 o
   3  10   3     4107.29     4014.74     29.56 o
   4  10   3      777.93      781.49     10.43 o
   5  10   3       69.46       76.24      4.46 o
   6  10   3      233.12      228.59      6.94 o
   7  10   3     2106.69     2142.73     43.68 o
   8  10   3      163.21      152.32      8.50 o
   9  10   3       20.92       26.54      6.24 o
  10  10   3       68.93       80.89      8.78 o
 -11  11   3      108.86      101.40     12.42 o
 -10  11   3       85.57       91.99     11.44 o
  -9  11   3       21.92       24.60      7.51 o
  -8  11   3        9.02        3.85      5.14 o
  -7  11   3        1.14       -0.98      3.87 o
  -6  11   3       17.66        8.41      2.85 o
  -5  11   3        5.23        6.28      2.51 o
  -4  11   3       17.87       13.67      2.44 o
  -3  11   3      602.87      624.01     10.76 o
  -2  11   3     1777.36     1827.20     19.38 o
  -1  11   3        1.61        4.78      1.97 o
   0  11   3     1337.38     1370.98     14.43 o
   1  11   3      160.80      162.42      4.62 o
   2  11   3      366.25      359.27      5.89 o
   3  11   3      841.45      881.70     10.51 o
   4  11   3      578.84      611.26     12.14 o
   5  11   3     2341.15     2406.75     26.32 o
   6  11   3      769.74      776.81     15.07 o
   7  11   3       17.53       11.57      3.81 o
   8  11   3       30.37       17.62      6.32 o
   9  11   3      303.02      320.38     12.74 o
  10  11   3      126.99      139.68     12.58 o
 -11  12   3       43.01       57.02     10.99 o
 -10  12   3       74.85       67.74     10.26 o
  -9  12   3      169.99      159.78     13.73 o
  -8  12   3        2.62        7.14      5.21 o
  -7  12   3      335.31      335.42     13.71 o
  -6  12   3      324.34      334.86      9.46 o
  -5  12   3        2.46        4.73      2.52 o
  -4  12   3      750.55      734.39     10.65 o
  -3  12   3     1380.11     1429.62     16.50 o
  -2  12   3      172.07      158.59      7.37 o
  -1  12   3      193.22      178.28      5.75 o
   0  12   3      172.32      207.48      6.07 o
   1  12   3      533.66      540.12      8.90 o
   2  12   3      336.61      357.47      6.54 o
   3  12   3      960.91      980.35     10.94 o
   4  12   3      540.91      558.83      9.21 o
   5  12   3      197.82      198.65      8.14 o
   6  12   3      347.94      281.68     10.05 o
   7  12   3      475.41      436.69     12.07 o
   8  12   3       87.86       82.12      7.74 o
   9  12   3       59.70       38.74      6.64 o
  10  12   3       12.98        7.10      6.69 o
 -11  13   3      840.32      896.27     33.80 o
 -10  13   3      449.91      494.99     22.67 o
  -9  13   3        0.91        3.08      7.00 o
  -8  13   3      321.90      318.55     21.52 o
  -7  13   3      767.27      827.36     20.42 o
  -6  13   3      361.55      354.49     10.88 o
  -5  13   3      116.14      117.75      5.90 o
  -4  13   3       28.15       21.77      3.29 o
  -3  13   3      915.76      921.95     12.63 o
  -2  13   3     1394.74     1353.27     16.58 o
  -1  13   3      254.12      265.70      8.93 o
   0  13   3      578.12      575.60     10.91 o
   1  13   3     3478.92     3526.03     30.45 o
   2  13   3     3690.77     3779.45     30.46 o
   3  13   3      631.37      625.48      8.87 o
   4  13   3       11.67       17.46      3.02 o
   5  13   3     2838.17     2786.17     29.72 o
   6  13   3      337.57      350.84     16.66 o
   7  13   3      122.31       88.94      8.36 o
   8  13   3       37.89       25.00      6.09 o
   9  13   3       74.03       50.28      7.47 o
  10  13   3       10.45        9.61      8.56 o
 -10  14   3      237.75      224.58     17.08 o
  -9  14   3      281.95      247.89     17.79 o
  -8  14   3      889.13      903.39     23.74 o
  -7  14   3      539.60      510.24     18.10 o
  -6  14   3     1933.20     1909.22     33.53 o
  -5  14   3      217.57      215.88      8.41 o
  -4  14   3     1101.21     1141.67     16.18 o
  -3  14   3      795.65      794.26     12.14 o
  -2  14   3      584.58      644.94     13.82 o
  -1  14   3      311.90      315.37      8.03 o
   0  14   3     1756.42     1710.30     17.94 o
   1  14   3        0.14        0.54      2.03 o
   2  14   3     1025.08     1038.57     12.98 o
   3  14   3     1538.43     1445.79     17.56 o
   4  14   3      615.55      654.71     12.46 o
   5  14   3       28.69       40.56      4.22 o
   6  14   3      109.91      142.69      9.40 o
   7  14   3     1937.83     1947.52     35.58 o
   8  14   3      220.10      193.51     12.11 o
   9  14   3        8.51        3.79      6.18 o
 -10  15   3      100.32       68.83     13.77 o
  -9  15   3      414.74      354.13     27.97 o
  -8  15   3       68.79       46.38      8.07 o
  -7  15   3        1.46       -1.80      5.51 o
  -6  15   3      202.93      170.56      9.11 o
  -5  15   3       22.01       24.71      4.68 o
  -4  15   3     1360.93     1424.12     18.94 o
  -3  15   3        0.49       -0.32      2.45 o
  -2  15   3      342.57      321.13     10.05 o
  -1  15   3      515.33      463.88      9.33 o
   0  15   3      816.76      878.32     12.87 o
   1  15   3      338.34      348.10      8.99 o
   2  15   3       53.01       65.26      4.54 o
   3  15   3       23.44       25.43      3.70 o
   4  15   3      441.21      432.07     11.53 o
   5  15   3       44.09       44.07      4.78 o
   6  15   3      480.18      478.12     16.11 o
   7  15   3      164.96      138.72     10.71 o
   8  15   3      134.48      133.21     10.71 o
   9  15   3       35.92       36.23      7.94 o
  -9  16   3      484.42      473.59     22.66 o
  -8  16   3       20.12       16.22      6.65 o
  -7  16   3       44.53       54.86      9.22 o
  -6  16   3        0.27       14.59      5.44 o
  -5  16   3      228.14      233.27     14.92 o
  -4  16   3      237.72      243.06     10.37 o
  -3  16   3      373.44      364.71      8.95 o
  -2  16   3       94.36      106.18      5.06 o
  -1  16   3      320.08      293.71     10.15 o
   0  16   3     2154.10     2143.92     22.78 o
   1  16   3       79.14       74.31      4.99 o
   2  16   3      693.64      623.05     12.37 o
   3  16   3      384.85      412.24     11.89 o
   4  16   3       79.18       90.01      6.55 o
   5  16   3        1.73        0.10      3.73 o
   6  16   3       14.99       18.01      5.55 o
   7  16   3      455.36      426.45     17.36 o
   8  16   3      132.42      101.49     10.44 o
   9  16   3       12.79        3.43      7.27 o
  -9  17   3      635.11      628.43     34.47 o
  -8  17   3       28.13       13.72      7.50 o
  -7  17   3     1929.62     2000.81     48.88 o
  -6  17   3      400.12      436.03     18.44 o
  -5  17   3      269.26      225.47     10.39 o
  -4  17   3       39.58       35.23      6.33 o
  -3  17   3       11.47       23.19      4.11 o
  -2  17   3     2737.10     2657.26     26.45 o
  -1  17   3       30.62       20.98      3.67 o
   0  17   3     1091.73     1036.61     16.72 o
   1  17   3      572.51      658.09     13.12 o
   2  17   3     1662.74     1599.72     21.63 o
   3  17   3      247.90      253.82     10.73 o
   4  17   3       25.24       16.90      6.26 o
   5  17   3     1175.77     1255.58     26.00 o
   6  17   3     1207.80     1329.49     30.63 o
   7  17   3       15.80       16.02      8.70 o
   8  17   3      507.02      540.99     36.01 o
  -9  18   3      546.77      567.67     42.92 o
  -8  18   3      254.08      259.71     17.46 o
  -7  18   3      110.93      110.10     11.14 o
  -6  18   3      296.90      289.88     16.16 o
  -5  18   3      992.65     1000.65     23.08 o
  -4  18   3      790.43      798.60     18.89 o
  -3  18   3       97.15       82.10      6.65 o
  -2  18   3      124.79      165.69      9.07 o
  -1  18   3      409.06      424.72     11.33 o
   0  18   3      296.44      274.04     10.83 o
   1  18   3       15.63       11.66      4.00 o
   2  18   3       78.50       82.56      8.80 o
   3  18   3      367.74      387.14     14.91 o
   4  18   3     1022.00      996.86     21.85 o
   5  18   3      151.73      129.70      8.48 o
   6  18   3      962.04      998.96     27.04 o
   7  18   3     1085.00     1042.03     27.94 o
   8  18   3       20.52       20.93      8.52 o
  -8  19   3        1.57       17.34      9.25 o
  -7  19   3      157.59      169.15     14.17 o
  -6  19   3       17.69       11.06      6.86 o
  -5  19   3      100.78      111.01     10.05 o
  -4  19   3        1.03       -1.00      4.67 o
  -3  19   3      518.70      489.08     13.77 o
  -2  19   3      354.03      348.97     17.83 o
  -1  19   3       60.41       47.03      5.69 o
   0  19   3       53.57       41.11      5.94 o
   1  19   3        9.94        8.43      4.45 o
   2  19   3      358.51      325.59     15.95 o
   3  19   3       14.94       11.79      5.07 o
   4  19   3       12.16       15.62      5.76 o
   5  19   3       16.70       10.60      6.97 o
   6  19   3       59.19       44.76      8.78 o
   7  19   3      356.63      371.40     22.63 o
  -7  20   3      155.60      160.01     19.17 o
  -6  20   3        7.99        6.06      7.06 o
  -5  20   3       77.81       58.05     12.10 o
  -4  20   3      107.37      101.80     10.21 o
  -3  20   3        0.60       -3.84      5.13 o
  -2  20   3       25.55       23.46      6.36 o
  -1  20   3      211.85      229.29     12.88 o
   0  20   3       33.11       31.88      6.13 o
   1  20   3       41.95       38.61      6.69 o
   2  20   3       14.12        9.41      5.91 o
   3  20   3      391.45      393.69     19.11 o
   4  20   3      359.16      373.35     28.03 o
   5  20   3       24.75       36.53      8.83 o
   6  20   3      275.89      266.59     17.11 o
  -7  21   3      144.96      156.10     15.96 o
  -6  21   3      631.27      634.99     26.29 o
  -5  21   3       32.29       24.75      8.75 o
  -4  21   3      608.35      583.79     22.27 o
  -3  21   3      203.75      223.03     13.86 o
  -2  21   3      397.49      439.96     18.40 o
  -1  21   3      278.15      290.29     17.09 o
   0  21   3      112.40      130.89      9.62 o
   1  21   3      929.03      995.58     26.01 o
   2  21   3      238.16      217.02     18.92 o
   3  21   3       71.69       73.53      9.59 o
   4  21   3      176.63      131.38     11.56 o
   5  21   3     1056.22     1061.44     30.39 o
   6  21   3      497.92      491.98     23.46 o
  -6  22   3       14.97       -0.15      8.99 o
  -5  22   3      314.33      339.48     21.14 o
  -4  22   3       93.82       94.44     11.14 o
  -3  22   3        9.92        0.55      6.23 o
  -2  22   3        7.65       13.69      6.34 o
  -1  22   3      419.61      460.05     19.09 o
   0  22   3      321.81      329.86     17.99 o
   1  22   3       33.18       28.29      7.78 o
   2  22   3      226.50      238.73     15.34 o
   3  22   3      558.48      556.31     21.87 o
   4  22   3      191.34      199.95     17.49 o
   5  22   3      210.47      211.21     21.31 o
  -5  23   3       19.69        3.58     10.64 o
  -4  23   3        0.44        7.34      8.46 o
  -3  23   3      183.40      195.29     14.91 o
  -2  23   3        2.74        7.14      6.68 o
  -1  23   3        3.08       12.02      7.47 o
   0  23   3       10.79       10.84      8.62 o
   1  23   3       31.99       23.05     10.74 o
   2  23   3        0.84        8.95      8.39 o
   3  23   3       73.13       65.94     10.23 o
   4  23   3      153.42      166.55     15.29 o
  -3  24   3       66.79       75.25     11.04 o
  -2  24   3      149.88      154.74     13.07 o
  -1  24   3      330.06      326.51     22.96 o
   0  24   3      339.08      333.65     21.64 o
   1  24   3       42.99       47.03     11.14 o
   2  24   3      248.12      249.74     27.33 o
 -12   0   4      358.88      354.01     28.79 o
 -11   0   4       95.38      102.85     16.43 o
 -10   0   4      766.53      777.60     34.23 o
  -9   0   4     1244.81     1326.89     27.83 o
  -8   0   4     1912.40     2087.73     36.07 o
  -7   0   4       18.61       27.87      4.54 o
  -6   0   4     4009.41     4211.86     54.06 o
  -5   0   4      477.33      431.23     10.72 o
  -4   0   4     1855.70     1989.81     48.86 o
  -3   0   4     2821.60     2595.59     36.55 o
  -2   0   4     4320.79     4331.10     46.43 o
  -1   0   4     1224.31     1054.59     16.03 o
   0   0   4      446.78      331.32      7.97 o
   1   0   4     7834.21     8049.98     65.49 o
   2   0   4      298.99      252.08      7.45 o
   3   0   4     7288.69     7819.79     80.65 o
   4   0   4     2350.86     2268.10     27.13 o
   5   0   4      173.36      200.96      6.29 o
   6   0   4      342.86      402.86     33.57 o
   7   0   4      710.12      834.71     51.50 o
   8   0   4      679.82      594.75     46.54 o
  10   0   4        0.00        2.67      5.72 o
  11   0   4      435.39      460.08     22.89 o
 -12   1   4      277.78      316.36     19.44 o
 -11   1   4      268.30      278.20     17.31 o
 -10   1   4      591.84      606.55     21.43 o
  -9   1   4        1.81        0.07      4.19 o
  -8   1   4     1769.12     1731.70     22.63 o
  -7   1   4        6.19        4.05      2.80 o
  -6   1   4     1599.09     1573.30     17.93 o
  -5   1   4      182.54      217.91      5.92 o
  -4   1   4      150.50      169.54      6.86 o
  -3   1   4      473.01      539.20      7.35 o
  -2   1   4     2553.78     2457.91     21.12 o
  -1   1   4     3470.94     3504.67     26.96 o
   0   1   4      587.81      568.39      7.15 o
   1   1   4      225.24      225.62      5.68 o
   2   1   4     2108.52     1969.86     17.10 o
   3   1   4     3595.73     3648.14     29.06 o
   4   1   4      313.48      334.18      5.29 o
   5   1   4      612.31      658.30     10.82 o
   6   1   4      449.20      468.80     18.31 o
   7   1   4        9.27        9.64      3.42 o
   8   1   4      237.15      213.27     22.25 o
   9   1   4       15.57       18.69      6.87 o
  10   1   4      267.14      294.90     17.93 o
  11   1   4      255.35      246.45     18.69 o
 -12   2   4       78.06       50.65     10.39 o
 -11   2   4      326.75      339.13     19.05 o
 -10   2   4        0.21       -3.46      6.72 o
  -9   2   4       17.23       11.01      5.04 o
  -8   2   4      591.98      656.31     19.88 o
  -7   2   4        1.06        1.18      2.56 o
  -6   2   4       22.53       12.54      2.55 o
  -5   2   4        0.42        2.80      1.96 o
  -4   2   4       58.48       49.00      3.09 o
  -3   2   4      202.62      205.85      5.38 o
  -2   2   4      412.45      447.34      7.56 o
  -1   2   4     1004.24     1069.50     11.53 o
   0   2   4      338.06      338.51      7.99 o
   1   2   4       21.07       18.39      1.53 o
   2   2   4       24.48       39.09      2.13 o
   3   2   4        0.18        4.13      1.42 o
   4   2   4       29.48       32.45      2.05 o
   5   2   4      197.52      193.49      9.17 o
   6   2   4       39.21       42.48      3.48 o
   7   2   4        1.46        8.60      3.11 o
   8   2   4       99.85      108.48      9.21 o
   9   2   4        1.07        4.20      5.72 o
  10   2   4       37.95       49.21     10.30 o
  11   2   4       47.08       50.74     12.21 o
 -12   3   4       65.84       43.55     10.66 o
 -11   3   4        0.63       -6.54      6.54 o
 -10   3   4      416.75      381.70     19.17 o
  -9   3   4      287.70      270.67     12.34 o
  -8   3   4      286.67      265.65     10.10 o
  -7   3   4       61.98       57.94      4.37 o
  -6   3   4      309.24      289.94      6.65 o
  -5   3   4      379.39      352.46      7.78 o
  -4   3   4        0.36        9.06      2.22 o
  -3   3   4     2930.80     3174.52     26.32 o
  -2   3   4     6089.51     5917.32     42.25 o
  -1   3   4    12246.22    12289.73     84.19 o
   0   3   4      489.53      557.76      8.23 o
   1   3   4     1142.52     1164.92     11.48 o
   2   3   4     1696.97     1495.12     13.50 o
   3   3   4     1339.61     1332.03     13.43 o
   4   3   4      322.01      315.36      5.99 o
   5   3   4      624.00      663.63     11.89 o
   6   3   4     1521.24     1552.64     20.92 o
   7   3   4        6.32        9.94      3.38 o
   8   3   4       30.70       28.23      5.39 o
   9   3   4      121.82      120.83      9.43 o
  10   3   4      465.53      544.01     27.09 o
  11   3   4      123.27      187.70     19.84 o
 -12   4   4      157.77      191.45     32.65 o
 -11   4   4       84.92       68.15     15.20 o
 -10   4   4       20.96       18.21      7.67 o
  -9   4   4      333.92      310.26     14.75 o
  -8   4   4     1584.03     1594.11     23.90 o
  -7   4   4     2806.79     2891.14     38.57 o
  -6   4   4     1119.97     1183.21     13.98 o
  -5   4   4      361.65      344.98      5.88 o
  -4   4   4     1833.56     1842.84     18.48 o
  -3   4   4     6094.86     6115.88     46.27 o
  -2   4   4      693.50      669.64      9.05 o
  -1   4   4     1866.43     1743.36     21.29 o
   0   4   4     2940.70     2782.82     26.11 o
   1   4   4     2595.68     2725.22     20.89 o
   2   4   4        7.07       -0.11      1.19 o
   3   4   4      699.79      748.04      8.56 o
   4   4   4     6239.04     6054.33     45.62 o
   5   4   4     2096.74     2081.13     26.30 o
   6   4   4      157.51      132.58      7.61 o
   7   4   4        3.71        1.71      3.23 o
   8   4   4      533.13      660.62     18.70 o
   9   4   4      581.56      671.06     51.69 o
  10   4   4       42.79       44.36      9.35 o
  11   4   4      640.73      698.90     35.10 o
 -12   5   4       18.00        7.27      9.35 o
 -11   5   4       91.48       79.72     11.20 o
 -10   5   4      504.22      481.38     20.44 o
  -9   5   4       58.05       47.92      7.21 o
  -8   5   4      213.74      201.64      9.21 o
  -7   5   4       37.55       32.00      3.78 o
  -6   5   4      742.31      722.46     11.02 o
  -5   5   4     1811.91     1739.91     15.99 o
  -4   5   4       61.85       55.99      3.11 o
  -3   5   4     2111.86     2075.22     19.39 o
  -2   5   4      143.49      119.81      4.70 o
  -1   5   4       77.38       61.56      3.06 o
   0   5   4      969.50      957.04     11.85 o
   1   5   4      771.81      816.02      9.11 o
   2   5   4     5546.35     5581.85     39.54 o
   3   5   4     2928.91     2938.80     22.83 o
   4   5   4      545.89      507.67     13.00 o
   5   5   4      115.41      106.08      5.73 o
   6   5   4       97.81      103.91      6.58 o
   7   5   4     2448.82     2475.84     40.63 o
   8   5   4      360.98      373.85     23.65 o
   9   5   4       22.84       25.05      7.14 o
  10   5   4        1.16        0.11      5.80 o
  11   5   4      210.96      203.34     22.13 o
 -12   6   4       40.82       33.09     10.48 o
 -11   6   4       46.19       39.65      9.32 o
 -10   6   4       18.49       13.27      7.30 o
  -9   6   4       34.25       38.43      7.11 o
  -8   6   4      348.57      306.05     12.89 o
  -7   6   4      147.53      150.65      7.47 o
  -6   6   4       10.49       12.65      2.70 o
  -5   6   4      349.33      346.05      6.31 o
  -4   6   4       42.02       51.91      2.97 o
  -3   6   4      926.73     1009.73     13.49 o
  -2   6   4      530.49      623.12      9.25 o
  -1   6   4       24.97       24.44      2.37 o
   0   6   4        5.62        0.78      1.47 o
   1   6   4       43.49       66.01      3.28 o
   2   6   4      443.52      476.08      6.93 o
   3   6   4        7.41        6.63      1.65 o
   4   6   4       61.56       58.48      2.96 o
   5   6   4       39.30       48.53      3.02 o
   6   6   4      138.29      133.92      7.82 o
   7   6   4        0.84        2.56      5.64 o
   8   6   4      120.65      130.40     10.58 o
   9   6   4      163.82      165.93     14.69 o
  10   6   4        0.98       14.42      7.70 o
  11   6   4       81.58      109.87     18.31 o
 -12   7   4       25.78       22.41     10.15 o
 -11   7   4        1.48       -3.88      7.39 o
 -10   7   4        9.86        7.14      6.94 o
  -9   7   4      802.07      772.35     21.19 o
  -8   7   4     1064.45     1030.90     21.38 o
  -7   7   4       12.07        3.74      3.19 o
  -6   7   4      569.23      555.29      9.94 o
  -5   7   4     1969.41     2037.34     20.82 o
  -4   7   4      318.25      363.41      6.59 o
  -3   7   4     2844.00     3113.05     28.46 o
  -2   7   4     1311.95     1226.25     14.87 o
  -1   7   4     7887.50     8158.33     58.68 o
   0   7   4      201.21      212.56      5.16 o
   1   7   4     3426.21     3577.11     26.76 o
   2   7   4       70.40       28.26      3.10 o
   3   7   4      175.95      149.91      5.41 o
   4   7   4      592.58      627.20      9.97 o
   5   7   4      218.97      197.59      6.04 o
   6   7   4     1928.81     2049.63     26.24 o
   7   7   4      150.01      167.78     11.68 o
   8   7   4       19.37       35.37      7.04 o
   9   7   4      251.12      258.21     21.75 o
  10   7   4      839.88      931.01     30.20 o
  11   7   4       89.68       95.37     17.93 o
 -12   8   4       68.28       71.84     12.69 o
 -11   8   4       67.47       68.37     11.39 o
 -10   8   4       16.58       15.29      7.33 o
  -9   8   4      256.37      236.31     13.76 o
  -8   8   4     2072.04     2103.97     32.83 o
  -7   8   4     2782.51     2869.76     33.53 o
  -6   8   4      977.74      976.29     13.97 o
  -5   8   4      451.54      433.22      7.84 o
  -4   8   4     2665.31     2687.73     24.58 o
  -3   8   4     2599.13     2638.60     25.49 o
  -2   8   4      118.15      146.93      6.97 o
  -1   8   4      352.44      400.08      7.41 o
   0   8   4     2234.66     2132.85     19.12 o
   1   8   4     1072.16     1032.90     11.69 o
   2   8   4      188.66      217.21      7.20 o
   3   8   4     1548.22     1523.28     21.14 o
   4   8   4     2340.95     2294.49     20.85 o
   5   8   4     1742.68     1771.71     19.36 o
   6   8   4      427.61      417.13      8.97 o
   7   8   4      176.01      184.90     10.16 o
   8   8   4      739.72      748.57     23.90 o
   9   8   4       89.43       80.50     11.19 o
  10   8   4      153.96      129.66     13.75 o
 -11   9   4       47.79       40.89     10.00 o
 -10   9   4      234.13      228.15     16.21 o
  -9   9   4      194.61      174.13     12.18 o
  -8   9   4        1.97        0.41      4.79 o
  -7   9   4        2.63       10.09      4.44 o
  -6   9   4      185.03      184.07      7.44 o
  -5   9   4      300.88      283.35     12.01 o
  -4   9   4       58.06       44.42      3.40 o
  -3   9   4       80.23       67.52      4.87 o
  -2   9   4      641.35      655.38     10.00 o
  -1   9   4      419.53      445.31      9.85 o
   0   9   4       96.58       91.55      3.79 o
   1   9   4     1710.99     1758.91     15.93 o
   2   9   4       81.56       88.64      3.54 o
   3   9   4      411.34      430.81      7.78 o
   4   9   4      953.27      874.73     11.31 o
   5   9   4     1431.36     1492.31     18.72 o
   6   9   4      139.63      119.27      6.00 o
   7   9   4       14.02        8.25      4.21 o
   8   9   4      278.01      270.58     11.77 o
   9   9   4       69.43       65.25      7.06 o
  10   9   4      142.33      112.55     14.12 o
 -11  10   4      106.21       81.79     12.12 o
 -10  10   4       92.85      112.65     12.34 o
  -9  10   4        1.03       -4.54      5.63 o
  -8  10   4        6.90        4.81      6.54 o
  -7  10   4     1191.72     1188.20     21.69 o
  -6  10   4        0.10        1.84      2.85 o
  -5  10   4       93.05       89.18      5.07 o
  -4  10   4      236.11      228.41      6.70 o
  -3  10   4      604.46      662.96     11.07 o
  -2  10   4      946.53      913.86     12.96 o
  -1  10   4      363.25      380.75      7.56 o
   0  10   4     1463.50     1450.11     14.40 o
   1  10   4      757.12      810.53     11.46 o
   2  10   4       13.33       14.70      1.94 o
   3  10   4      388.71      422.86     10.03 o
   4  10   4     1554.15     1494.79     17.23 o
   5  10   4       46.89       71.37      4.92 o
   6  10   4       10.07        1.34      3.54 o
   7  10   4       42.93       39.24      5.03 o
   8  10   4       94.96       75.40      7.63 o
   9  10   4       74.19       55.56      7.56 o
  10  10   4        6.41       12.74      6.14 o
 -11  11   4       60.06       54.01     10.13 o
 -10  11   4      421.62      422.36     21.69 o
  -9  11   4     1187.91     1191.70     37.89 o
  -8  11   4      189.19      171.42     12.08 o
  -7  11   4        6.09        7.61      5.02 o
  -6  11   4      214.98      216.39      8.32 o
  -5  11   4      538.15      535.22     10.65 o
  -4  11   4      363.85      372.87      8.59 o
  -3  11   4       34.27       31.25      3.87 o
  -2  11   4     1999.77     2016.01     21.77 o
  -1  11   4      893.93      898.63     12.26 o
   0  11   4      372.72      384.96      6.83 o
   1  11   4     2623.45     2649.97     21.31 o
   2  11   4     4157.37     4268.51     30.45 o
   3  11   4       27.60       17.72      2.88 o
   4  11   4      628.30      627.77     11.89 o
   5  11   4       60.19       55.81      5.31 o
   6  11   4     2025.13     2032.62     31.18 o
   7  11   4      116.64      112.20      6.97 o
   8  11   4      229.67      182.99     17.23 o
   9  11   4      189.51      165.01     11.77 o
  10  11   4        2.18       -5.85      5.85 o
 -11  12   4      323.94      307.20     23.53 o
 -10  12   4       83.12       80.62     11.87 o
  -9  12   4      323.36      306.29     18.27 o
  -8  12   4     1086.37     1089.42     26.02 o
  -7  12   4     1358.66     1320.22     32.25 o
  -6  12   4      516.04      493.48     12.77 o
  -5  12   4        0.64        3.19      2.86 o
  -4  12   4      974.30      951.21     13.21 o
  -3  12   4      540.08      539.84     10.40 o
  -2  12   4      575.04      615.97     10.92 o
  -1  12   4      259.82      270.81      7.33 o
   0  12   4     1407.77     1411.21     14.71 o
   1  12   4      591.66      595.19      8.68 o
   2  12   4      184.07      179.60      5.07 o
   3  12   4     2770.49     2759.88     23.01 o
   4  12   4     1279.40     1367.29     17.83 o
   5  12   4      125.77      121.45      7.82 o
   6  12   4      113.24       96.57      6.53 o
   7  12   4      268.37      239.93     11.26 o
   8  12   4      616.79      606.64     16.37 o
   9  12   4      367.61      352.50     16.80 o
 -10  13   4       66.74       63.60     11.70 o
  -9  13   4      591.04      591.79     21.14 o
  -8  13   4       17.24       12.64      6.94 o
  -7  13   4       11.11        5.92      5.26 o
  -6  13   4       77.72       64.90      6.05 o
  -5  13   4      818.71      846.22     14.07 o
  -4  13   4        5.17        4.84      2.69 o
  -3  13   4      121.74      105.71      5.60 o
  -2  13   4        2.49        2.49      2.57 o
  -1  13   4       60.72       56.23      5.11 o
   0  13   4       56.96       53.59      4.05 o
   1  13   4      152.99      161.75      5.34 o
   2  13   4      412.16      374.85      7.77 o
   3  13   4       16.76        8.00      2.82 o
   4  13   4       71.88       71.10      4.62 o
   5  13   4        3.45        1.00      3.92 o
   6  13   4      169.41      178.21     11.95 o
   7  13   4      112.94      105.01      8.52 o
   8  13   4       27.79       12.54      5.48 o
   9  13   4       85.05       83.22     13.89 o
 -10  14   4        8.11        3.32      8.53 o
  -9  14   4      378.46      352.80     24.72 o
  -8  14   4      325.72      343.11     17.29 o
  -7  14   4       46.98       40.90      7.34 o
  -6  14   4      264.83      257.93     11.36 o
  -5  14   4        0.28       -1.21      3.75 o
  -4  14   4      171.74      161.68      6.38 o
  -3  14   4        0.46        2.13      2.94 o
  -2  14   4      156.77      170.52      7.07 o
  -1  14   4       72.83       67.66      4.61 o
   0  14   4      370.93      423.30     11.22 o
   1  14   4     2022.56     2010.72     22.43 o
   2  14   4       18.81       10.68      2.94 o
   3  14   4     2925.00     2806.18     33.85 o
   4  14   4      185.06      211.03      8.32 o
   5  14   4       10.25        9.32      4.64 o
   6  14   4      266.48      228.39     11.78 o
   7  14   4       64.97       41.47      6.47 o
   8  14   4       15.81       18.71      6.70 o
   9  14   4       17.16       16.23      7.89 o
 -10  15   4      306.04      300.04     20.48 o
  -9  15   4      453.06      467.83     22.95 o
  -8  15   4      101.28       75.90      9.64 o
  -7  15   4       61.33       58.57      8.64 o
  -6  15   4     1732.67     1749.04     28.99 o
  -5  15   4      599.23      622.55     14.85 o
  -4  15   4      267.40      264.65     10.05 o
  -3  15   4      464.54      470.43     11.61 o
  -2  15   4     1565.09     1624.10     20.54 o
  -1  15   4     1720.86     1722.56     20.04 o
   0  15   4       17.02       16.88      3.30 o
   1  15   4      896.51      887.73     14.05 o
   2  15   4     4607.84     4783.62     44.96 o
   3  15   4     1664.08     1740.46     25.11 o
   4  15   4      128.53      116.91      7.26 o
   5  15   4      272.10      283.49     13.39 o
   6  15   4      347.02      348.42     14.36 o
   7  15   4      270.44      260.44     13.26 o
   8  15   4       31.35       24.36      7.40 o
  -9  16   4      245.83      180.58     16.15 o
  -8  16   4      463.79      486.03     20.60 o
  -7  16   4      524.14      558.12     21.29 o
  -6  16   4      178.44      151.03      9.52 o
  -5  16   4       22.47       10.93      5.20 o
  -4  16   4     1073.50     1054.95     18.98 o
  -3  16   4     3535.69     3460.01     36.88 o
  -2  16   4        1.00       -1.88      3.14 o
  -1  16   4      605.80      657.74     13.33 o
   0  16   4      754.03      748.54     14.10 o
   1  16   4      322.86      349.39     11.05 o
   2  16   4      378.35      411.98     13.30 o
   3  16   4      157.96      142.18      8.20 o
   4  16   4      984.90      985.49     18.37 o
   5  16   4      307.02      331.45     14.96 o
   6  16   4       55.19       53.35      7.39 o
   7  16   4      620.35      645.66     23.63 o
   8  16   4      790.02      829.90     29.07 o
  -9  17   4      144.45      167.76     16.52 o
  -8  17   4       55.63       33.74      8.76 o
  -7  17   4      317.58      333.60     17.72 o
  -6  17   4       50.31       58.69      8.01 o
  -5  17   4        6.80        9.60      5.22 o
  -4  17   4      113.78       80.01      6.72 o
  -3  17   4        3.31        0.54      3.59 o
  -2  17   4      435.19      381.15     14.34 o
  -1  17   4       70.47       70.72      5.75 o
   0  17   4      165.48      174.17      8.90 o
   1  17   4       12.54        8.63      3.85 o
   2  17   4       21.34       18.16      4.68 o
   3  17   4      339.71      356.78     12.98 o
   4  17   4      232.34      213.81      9.93 o
   5  17   4        0.44        4.11      5.31 o
   6  17   4      211.72      187.77     14.50 o
   7  17   4       83.11       89.20      9.94 o
   8  17   4       12.00        7.18      8.81 o
  -8  18   4      407.46      377.96     19.78 o
  -7  18   4      155.68      161.79     14.20 o
  -6  18   4      556.80      646.67     22.19 o
  -5  18   4     1083.26     1079.35     23.38 o
  -4  18   4      346.46      378.12     15.42 o
  -3  18   4      333.83      323.37     13.59 o
  -2  18   4      211.56      184.35      9.17 o
  -1  18   4       52.16       68.50      6.41 o
   0  18   4       20.22       18.88      4.67 o
   1  18   4       30.10       18.85      4.91 o
   2  18   4       45.96       45.21      6.48 o
   3  18   4      325.41      304.60     14.01 o
   4  18   4      410.99      399.99     15.98 o
   5  18   4      541.20      605.22     19.90 o
   6  18   4        6.69       10.20      6.35 o
   7  18   4        0.43        5.32      7.44 o
  -8  19   4       92.22      101.03     13.79 o
  -7  19   4        1.19        4.94      7.43 o
  -6  19   4      133.53      150.66     14.88 o
  -5  19   4      400.45      380.95     20.05 o
  -4  19   4      195.43      156.07     11.57 o
  -3  19   4       81.94      102.13      9.45 o
  -2  19   4     1239.49     1243.14     28.11 o
  -1  19   4      331.64      353.09     14.38 o
   0  19   4        5.20        0.54      4.33 o
   1  19   4      220.73      207.91     11.95 o
   2  19   4      656.08      702.28     18.81 o
   3  19   4      896.57      961.35     22.39 o
   4  19   4        7.18        1.51      5.44 o
   5  19   4      397.66      357.54     17.16 o
   6  19   4      248.97      260.66     15.21 o
  -7  20   4      234.94      251.38     18.75 o
  -6  20   4        1.87        3.03      7.77 o
  -5  20   4       65.19       78.55     10.29 o
  -4  20   4      397.51      378.89     17.54 o
  -3  20   4      305.50      297.39     15.45 o
  -2  20   4      125.17      129.46     10.89 o
  -1  20   4       19.90       16.20      5.82 o
   0  20   4      560.36      564.66     18.12 o
   1  20   4      434.51      471.33     22.18 o
   2  20   4      120.09      130.37     11.54 o
   3  20   4      296.24      281.04     15.86 o
   4  20   4      685.05      742.98     29.24 o
   5  20   4       52.66       64.54     10.18 o
   6  20   4       38.18       60.28     10.27 o
  -6  21   4       74.85       82.45     12.81 o
  -5  21   4      108.24      128.30     15.31 o
  -4  21   4       93.04       74.68     10.13 o
  -3  21   4      229.81      222.62     14.19 o
  -2  21   4        0.15        0.45      6.01 o
  -1  21   4      204.13      226.70     15.05 o
   0  21   4        7.58        0.30      6.15 o
   1  21   4       13.16       13.45      6.82 o
   2  21   4       45.89       37.13      8.37 o
   3  21   4        2.69       11.06      6.79 o
   4  21   4       22.06       23.21      8.56 o
   5  21   4       21.14        6.40      7.85 o
  -5  22   4        0.36       -3.10      8.05 o
  -4  22   4      589.44      615.15     24.06 o
  -3  22   4       53.59       59.73      9.16 o
  -2  22   4       11.84        0.64      6.20 o
  -1  22   4       24.58       19.38      7.66 o
   0  22   4      208.41      201.81     16.82 o
   1  22   4      142.56      126.70     12.04 o
   2  22   4      103.19      152.88     15.90 o
   3  22   4      388.61      378.81     19.25 o
   4  22   4      775.85      755.83     35.68 o
  -4  23   4      253.42      241.71     33.65 o
  -3  23   4      717.32      707.82     31.16 o
  -2  23   4      616.01      651.03     29.70 o
  -1  23   4      215.49      199.40     17.53 o
   0  23   4      483.64      518.19     26.72 o
   1  23   4      257.14      276.54     34.91 o
   2  23   4      980.43      932.76     27.50 o
   3  23   4      240.89      228.13     38.15 o
  -1  24   4      148.04      158.23     17.24 o
   0  24   4      330.24      276.27     23.90 o
 -12   1   5      931.68     1045.00     31.84 o
 -11   1   5      472.34      544.99     31.94 o
 -10   1   5     1363.66     1350.42     33.96 o
  -9   1   5        4.57        7.56      5.60 o
  -8   1   5      519.84      498.06     15.17 o
  -7   1   5     1272.80     1237.70     20.08 o
  -6   1   5       43.09       39.60      4.96 o
  -5   1   5     1842.01     1711.86     19.44 o
  -4   1   5     1852.04     1730.03     19.46 o
  -3   1   5     1437.06     1482.53     19.99 o
  -2   1   5       19.16        7.69      2.28 o
  -1   1   5       76.98       77.35      4.39 o
   0   1   5     1938.66     2027.96     28.60 o
   1   1   5      272.91      202.05      4.54 o
   2   1   5      954.48      931.35     10.30 o
   3   1   5     7063.88     7211.05     54.84 o
   4   1   5      547.12      566.90      8.67 o
   5   1   5      229.85      259.28      5.37 o
   6   1   5       54.62       42.60      3.63 o
   7   1   5        8.14        5.39      2.99 o
   8   1   5      435.69      376.67     24.52 o
   9   1   5       19.39       11.83      6.33 o
  10   1   5      135.22      130.47     13.73 o
 -12   2   5      163.08      104.81     17.84 o
 -11   2   5      257.40      307.19     19.45 o
 -10   2   5     3042.58     3178.31     57.05 o
  -9   2   5      665.31      622.48     18.42 o
  -8   2   5      347.53      357.87     14.18 o
  -7   2   5       25.28       25.12      4.64 o
  -6   2   5      630.54      659.12     12.49 o
  -5   2   5      392.33      367.29      8.29 o
  -4   2   5      687.12      691.15     11.04 o
  -3   2   5     9040.94     8994.23     77.66 o
  -2   2   5     3388.03     3463.09     31.34 o
  -1   2   5       10.08       23.81      2.63 o
   0   2   5      174.09      153.04      5.67 o
   1   2   5     4759.34     4660.27     33.07 o
   2   2   5     5381.04     5313.73     36.83 o
   3   2   5      764.01      672.78      9.55 o
   4   2   5      485.34      590.38      8.56 o
   5   2   5       11.07       10.97      1.93 o
   6   2   5      169.17      203.37      7.96 o
   7   2   5       13.61       12.75      4.90 o
   8   2   5      920.11      923.24     26.31 o
   9   2   5     1192.32     1252.23     47.11 o
  10   2   5     1069.82     1178.06     40.44 o
 -12   3   5       96.33       91.77     13.03 o
 -11   3   5      217.55      190.14     15.79 o
 -10   3   5       82.47       68.44     10.55 o
  -9   3   5      654.02      639.41     17.67 o
  -8   3   5      239.93      225.51     12.60 o
  -7   3   5      343.09      385.30     13.47 o
  -6   3   5       28.53       28.92      3.00 o
  -5   3   5     1096.90     1124.77     15.00 o
  -4   3   5      743.06      720.22     11.32 o
  -3   3   5     1891.72     1890.29     23.56 o
  -2   3   5      104.39      126.37      4.94 o
  -1   3   5     7017.42     7018.80     54.62 o
   0   3   5      129.44      220.75      7.42 o
   1   3   5     1499.23     1611.22     14.71 o
   2   3   5       23.77       26.06      2.19 o
   3   3   5     1472.19     1484.83     15.00 o
   4   3   5      308.13      316.19      6.36 o
   5   3   5      167.39      165.99      4.80 o
   6   3   5        5.63        3.82      2.98 o
   7   3   5      872.13      898.96     20.63 o
   8   3   5      139.90      163.49     14.92 o
   9   3   5        2.75        4.22     12.97 o
  10   3   5        0.64       -0.76      8.01 o
 -12   4   5       58.26       35.66     10.60 o
 -11   4   5       23.16       20.17      8.70 o
 -10   4   5       89.87       66.59     17.46 o
  -9   4   5       33.93       24.61      6.38 o
  -8   4   5       30.42       45.23      6.50 o
  -7   4   5      113.17       87.73      5.56 o
  -6   4   5      134.69      136.24      6.45 o
  -5   4   5       54.85       61.15      4.18 o
  -4   4   5       20.63       16.47      2.70 o
  -3   4   5      383.57      380.80      9.85 o
  -2   4   5      114.75      113.99      4.93 o
  -1   4   5        0.01        2.24      1.86 o
   0   4   5        2.05        2.16      1.63 o
   1   4   5      183.54      207.82      5.33 o
   2   4   5      579.76      603.17      9.37 o
   3   4   5       58.49       53.24      3.15 o
   4   4   5      113.93      128.87      4.19 o
   5   4   5      274.79      251.94      7.36 o
   6   4   5      296.19      267.76     14.26 o
   7   4   5       29.35       33.24      5.69 o
   8   4   5      361.68      328.32     13.82 o
   9   4   5       14.61        9.40      8.39 o
  10   4   5       12.96        7.25      8.77 o
 -12   5   5      257.37      216.20     18.78 o
 -11   5   5      246.51      208.37     16.42 o
 -10   5   5       36.96       54.72      9.93 o
  -9   5   5      850.13      801.51     19.99 o
  -8   5   5     2014.60     2024.41     37.62 o
  -7   5   5        1.69        0.62      2.92 o
  -6   5   5        2.23        1.81      2.26 o
  -5   5   5      154.59      158.28      5.47 o
  -4   5   5     1317.67     1234.42     15.12 o
  -3   5   5      181.87      230.74      8.68 o
  -2   5   5     3155.88     3128.79     28.97 o
  -1   5   5     1887.25     1975.45     20.73 o
   0   5   5     1308.01     1271.34     14.63 o
   1   5   5       72.94       45.41      2.94 o
   2   5   5     3434.57     3359.45     25.75 o
   3   5   5      519.64      535.95      7.75 o
   4   5   5      294.79      280.66      6.31 o
   5   5   5     3516.31     3480.39     33.67 o
   6   5   5      173.01      168.90      8.57 o
   7   5   5     1254.55     1240.43     26.40 o
   8   5   5      132.68      146.00     10.22 o
   9   5   5       69.32       57.18      8.22 o
  10   5   5      223.33      272.01     24.42 o
 -12   6   5        5.06       -1.04      9.60 o
 -11   6   5      224.52      186.54     16.57 o
 -10   6   5      319.61      312.95     19.09 o
  -9   6   5      175.35      164.32     14.43 o
  -8   6   5        6.21        5.65      5.03 o
  -7   6   5     1271.05     1312.73     17.53 o
  -6   6   5     2624.06     2763.57     27.62 o
  -5   6   5        4.10        7.92      2.42 o
  -4   6   5     1416.15     1508.69     19.56 o
  -3   6   5     4220.75     4189.94     39.88 o
  -2   6   5     3269.22     3334.89     29.32 o
  -1   6   5        2.64       13.24      2.21 o
   0   6   5      600.92      628.75      9.37 o
   1   6   5     2270.25     2139.12     19.56 o
   2   6   5      860.59      800.59     10.17 o
   3   6   5      834.46      842.34     10.85 o
   4   6   5       36.79       31.66      2.93 o
   5   6   5     2903.18     2912.01     29.69 o
   6   6   5        3.18        2.20      2.84 o
   7   6   5        8.58       11.58      5.35 o
   8   6   5       19.02       30.28      6.70 o
   9   6   5     2314.75     2480.04     52.26 o
  10   6   5      596.20      667.23     35.10 o
 -11   7   5       48.54       35.40     10.01 o
 -10   7   5       13.17       18.36      8.22 o
  -9   7   5       43.80       39.58      7.64 o
  -8   7   5      401.01      449.45     15.50 o
  -7   7   5      168.35      168.30      7.83 o
  -6   7   5       75.99       80.63      4.59 o
  -5   7   5      282.62      273.88      7.23 o
  -4   7   5     1501.17     1534.79     18.53 o
  -3   7   5       87.65      125.50      6.72 o
  -2   7   5     1760.53     1848.88     28.37 o
  -1   7   5       10.39       26.88      2.75 o
   0   7   5      406.64      370.22      7.59 o
   1   7   5      565.22      572.75     10.10 o
   2   7   5      556.93      590.73      8.75 o
   3   7   5     2208.25     2219.71     22.16 o
   4   7   5      396.37      403.42      8.98 o
   5   7   5       22.62       25.91      3.40 o
   6   7   5       76.26       77.58      6.97 o
   7   7   5      550.35      559.10     14.01 o
   8   7   5       78.55       76.55      9.50 o
   9   7   5      284.87      308.26     22.12 o
  10   7   5        0.54       -2.29      7.32 o
 -11   8   5      126.46       55.30     11.05 o
 -10   8   5      100.84       85.82     12.07 o
  -9   8   5      372.91      360.81     17.52 o
  -8   8   5      419.98      453.65     15.98 o
  -7   8   5       97.00       94.97      7.80 o
  -6   8   5      101.38      101.55      5.71 o
  -5   8   5       16.65       19.78      3.01 o
  -4   8   5       25.91       19.67      3.23 o
  -3   8   5     1386.49     1468.39     19.26 o
  -2   8   5       56.70       46.82      3.93 o
  -1   8   5       84.24       93.27      4.71 o
   0   8   5      304.85      297.89      6.61 o
   1   8   5      395.99      371.12      7.08 o
   2   8   5      222.79      186.88      6.01 o
   3   8   5       24.88       24.73      2.87 o
   4   8   5       47.16       54.75      5.46 o
   5   8   5      620.57      591.25     11.69 o
   6   8   5       26.38       12.51      3.15 o
   7   8   5       13.55       14.74      4.56 o
   8   8   5      447.84      448.38     19.30 o
   9   8   5      266.85      267.99     17.13 o
  10   8   5        7.53        5.95      8.08 o
 -11   9   5       52.84       53.40     11.32 o
 -10   9   5       44.24       59.35     10.73 o
  -9   9   5      821.71      805.38     23.29 o
  -8   9   5     1207.25     1232.63     28.95 o
  -7   9   5     1182.32     1234.48     20.29 o
  -6   9   5        0.46        1.12      3.02 o
  -5   9   5     2434.63     2617.87     25.22 o
  -4   9   5      769.13      772.18     14.17 o
  -3   9   5        1.13        2.95      2.40 o
  -2   9   5      330.22      335.83      8.23 o
  -1   9   5      249.70      252.34      7.58 o
   0   9   5      409.59      378.51      7.48 o
   1   9   5      198.89      195.80      6.01 o
   2   9   5     1508.52     1435.48     17.46 o
   3   9   5      485.84      479.06      9.21 o
   4   9   5     1015.25     1038.09     15.79 o
   5   9   5      365.76      353.10     10.74 o
   6   9   5      356.70      392.28     17.59 o
   7   9   5       76.22       93.86      8.14 o
   8   9   5      322.01      338.11     17.24 o
   9   9   5        0.07        8.57      7.11 o
  10   9   5      303.29      327.32     31.28 o
 -11  10   5      157.80      133.29     14.68 o
 -10  10   5      385.31      348.27     20.59 o
  -9  10   5      777.15      887.51     30.40 o
  -8  10   5      465.75      413.11     16.50 o
  -7  10   5     3352.90     3514.02     48.21 o
  -6  10   5      169.97      187.80      9.47 o
  -5  10   5      267.16      263.22      8.83 o
  -4  10   5       26.05       16.06      3.25 o
  -3  10   5     1545.97     1605.76     20.92 o
  -2  10   5     3498.86     3450.73     32.37 o
  -1  10   5       77.28       81.62      4.92 o
   0  10   5      434.91      389.40      8.11 o
   1  10   5       94.02      108.56      4.56 o
   2  10   5     1073.32     1107.50     12.97 o
   3  10   5       17.95        8.55      2.83 o
   4  10   5      142.41      164.10      7.78 o
   5  10   5      620.90      632.37     15.73 o
   6  10   5     1029.12      999.74     20.14 o
   7  10   5      241.85      240.78     10.09 o
   8  10   5      490.05      465.57     17.07 o
   9  10   5      245.85      257.74     17.22 o
 -11  11   5       32.80       39.28     11.26 o
 -10  11   5       14.11        3.18      8.47 o
  -9  11   5       41.77       28.19      7.95 o
  -8  11   5      805.91      833.77     21.53 o
  -7  11   5      182.36      169.61     13.14 o
  -6  11   5      480.06      486.95     13.27 o
  -5  11   5        1.71        2.20      2.66 o
  -4  11   5        4.06        6.47      2.84 o
  -3  11   5      114.62      139.92      6.86 o
  -2  11   5      138.16      162.67      9.24 o
  -1  11   5      301.80      304.23      7.89 o
   0  11   5     2478.13     2532.69     23.37 o
   1  11   5      668.91      652.93      9.89 o
   2  11   5        3.14        3.26      1.95 o
   3  11   5      389.52      356.88     14.43 o
   4  11   5     1031.00      983.33     17.46 o
   5  11   5       65.15       62.55      7.51 o
   6  11   5      700.96      703.29     16.97 o
   7  11   5      468.62      431.52     13.45 o
   8  11   5       48.28       47.93      7.29 o
   9  11   5       44.20       35.93      7.78 o
 -10  12   5      389.65      393.52     22.37 o
  -9  12   5      118.69      107.07     12.45 o
  -8  12   5       13.05       17.08      7.08 o
  -7  12   5        0.32        6.60      5.50 o
  -6  12   5        1.56        3.76      4.12 o
  -5  12   5      132.76      134.23      5.92 o
  -4  12   5       63.06       89.80      5.55 o
  -3  12   5       27.08       17.37      3.26 o
  -2  12   5     2084.13     2008.35     22.92 o
  -1  12   5       83.70       88.67      4.61 o
   0  12   5     2900.76     2987.94     26.65 o
   1  12   5       71.31       63.54      4.05 o
   2  12   5       21.74       21.13      3.01 o
   3  12   5      658.32      714.39     12.91 o
   4  12   5        0.87        4.83      3.51 o
   5  12   5        0.41        0.72      4.02 o
   6  12   5       29.31       26.65      5.40 o
   7  12   5      222.20      171.84      9.96 o
   8  12   5       26.87       13.78      6.61 o
   9  12   5       56.69       55.82      9.41 o
 -10  13   5       31.75       20.12     10.15 o
  -9  13   5      698.88      665.67     22.46 o
  -8  13   5      733.45      768.33     23.28 o
  -7  13   5      290.75      314.73     14.95 o
  -6  13   5      626.36      647.12     15.37 o
  -5  13   5      666.14      654.02     15.35 o
  -4  13   5      208.45      194.07      8.42 o
  -3  13   5      902.02      902.13     14.70 o
  -2  13   5       17.06       14.82      3.37 o
  -1  13   5     1686.67     1719.73     18.73 o
   0  13   5     1656.93     1653.87     18.81 o
   1  13   5     1076.42     1023.76     17.98 o
   2  13   5     1704.24     1788.71     21.65 o
   3  13   5      520.67      637.71     12.61 o
   4  13   5     1351.08     1267.01     21.10 o
   5  13   5       55.60       34.43      5.68 o
   6  13   5       32.47       33.38      7.31 o
   7  13   5      816.63      866.81     20.87 o
   8  13   5      413.84      416.72     17.80 o
 -10  14   5       15.52        6.58      8.92 o
  -9  14   5      177.13      139.65     14.42 o
  -8  14   5       31.70       30.46      8.25 o
  -7  14   5     1959.56     2020.41     35.10 o
  -6  14   5      431.61      430.37     16.23 o
  -5  14   5       23.25       30.72      5.74 o
  -4  14   5      398.28      369.18     14.61 o
  -3  14   5      725.95      731.47     14.40 o
  -2  14   5     1114.12     1163.91     18.29 o
  -1  14   5      625.65      660.89     11.33 o
   0  14   5      880.43      868.11     19.91 o
   1  14   5      629.49      731.64     13.37 o
   2  14   5      919.40      908.18     17.29 o
   3  14   5       60.66       49.38      5.08 o
   4  14   5      394.91      360.25     13.35 o
   5  14   5      184.30      232.01     12.15 o
   6  14   5      385.25      414.91     15.11 o
   7  14   5        0.75       -2.43      5.32 o
   8  14   5      343.32      363.03     18.60 o
  -9  15   5      189.74      178.20     16.36 o
  -8  15   5       24.94       22.19      7.84 o
  -7  15   5       43.72       44.02      8.61 o
  -6  15   5       94.49      103.60      9.56 o
  -5  15   5      820.51      772.95     19.28 o
  -4  15   5       81.98       97.79      6.61 o
  -3  15   5       26.59       21.29      4.24 o
  -2  15   5       74.83       68.37      5.62 o
  -1  15   5       12.46       14.99      4.19 o
   0  15   5       48.86       47.74      4.82 o
   1  15   5      262.84      240.93      9.77 o
   2  15   5       81.91       72.71      6.44 o
   3  15   5      151.65      136.60      7.96 o
   4  15   5       33.56       29.67      6.28 o
   5  15   5       63.85       76.30      8.13 o
   6  15   5       46.68       36.11      6.61 o
   7  15   5      296.23      284.11     24.24 o
   8  15   5      156.00      161.19     13.52 o
  -9  16   5      114.19      105.60     13.99 o
  -8  16   5       31.67       26.18      8.53 o
  -7  16   5      134.36      138.29     14.71 o
  -6  16   5       11.33       11.44      6.22 o
  -5  16   5      381.59      394.73     15.66 o
  -4  16   5      252.14      258.11     12.78 o
  -3  16   5      577.48      563.68     14.31 o
  -2  16   5       56.10       53.22      5.91 o
  -1  16   5       90.60       86.81      6.79 o
   0  16   5       84.60       89.05      6.82 o
   1  16   5      109.71       85.96      7.20 o
   2  16   5      287.14      278.26     11.62 o
   3  16   5        0.15        4.18      3.99 o
   4  16   5      225.01      232.29     16.41 o
   5  16   5        3.25        5.51      5.26 o
   6  16   5       48.25       45.92      7.44 o
   7  16   5        0.70        0.50      6.06 o
  -8  17   5      216.70      185.99     14.99 o
  -7  17   5     1212.41     1180.08     30.11 o
  -6  17   5       19.11       15.61      6.55 o
  -5  17   5     1501.85     1440.72     35.32 o
  -4  17   5      130.86      146.65     11.08 o
  -3  17   5      269.98      249.84     11.01 o
  -2  17   5      178.21      180.35      9.65 o
  -1  17   5     1340.62     1324.78     24.15 o
   0  17   5      405.86      448.47     14.69 o
   1  17   5      101.48       97.13     10.35 o
   2  17   5      408.77      427.28     16.27 o
   3  17   5      613.14      568.64     16.94 o
   4  17   5      552.51      547.58     18.17 o
   5  17   5       37.69       36.21      7.18 o
   6  17   5       68.22       63.92     10.32 o
   7  17   5      599.45      635.07     31.23 o
  -8  18   5       63.44       65.73     14.04 o
  -7  18   5       67.45       56.06     10.63 o
  -6  18   5      280.33      301.43     17.94 o
  -5  18   5      170.43      162.73     12.24 o
  -4  18   5      203.01      169.40     12.06 o
  -3  18   5      553.06      554.43     16.94 o
  -2  18   5     1196.51     1233.86     24.35 o
  -1  18   5      196.56      194.89     10.99 o
   0  18   5      790.25      788.10     18.57 o
   1  18   5      567.79      611.34     17.97 o
   2  18   5      278.76      274.48     15.78 o
   3  18   5       52.38       44.30      7.67 o
   4  18   5       59.41       48.23      7.87 o
   5  18   5      252.87      225.72     13.77 o
   6  18   5      174.40      157.55     13.31 o
  -7  19   5        4.97        4.33      8.25 o
  -6  19   5       18.28       19.09      9.04 o
  -5  19   5        0.77       -4.23      6.56 o
  -4  19   5       45.74       42.17      8.18 o
  -3  19   5      105.26      111.18     10.18 o
  -2  19   5       13.03       10.44      5.51 o
  -1  19   5      176.60      164.30     10.52 o
   0  19   5      323.75      346.22     15.82 o
   1  19   5       62.96       80.91      8.69 o
   2  19   5      474.67      530.33     18.07 o
   3  19   5       11.75        4.77      5.81 o
   4  19   5        0.83        6.64      6.37 o
   5  19   5       26.43       10.99      7.22 o
  -6  20   5      222.20      197.82     19.27 o
  -5  20   5      135.54       96.62     11.64 o
  -4  20   5       11.78        7.83      6.59 o
  -3  20   5      497.10      487.92     23.23 o
  -2  20   5      278.44      289.20     19.68 o
  -1  20   5       38.77       25.51      7.74 o
   0  20   5       21.35        6.99      6.64 o
   1  20   5       28.75       32.44      7.93 o
   2  20   5       13.85        7.03      6.65 o
   3  20   5        5.29        6.81      7.27 o
   4  20   5      214.87      241.25     16.70 o
   5  20   5      675.15      642.06     24.34 o
  -5  21   5      232.81      248.21     17.29 o
  -4  21   5      312.94      292.52     17.56 o
  -3  21   5        3.70        2.27      6.90 o
  -2  21   5      463.26      479.12     23.62 o
  -1  21   5      181.11      144.57     15.05 o
   0  21   5      805.66      835.29     25.31 o
   1  21   5      369.47      383.80     19.79 o
   2  21   5      580.68      645.26     23.29 o
   3  21   5      339.25      372.79     34.45 o
   4  21   5       21.10        8.51      8.30 o
  -4  22   5       71.37       52.66     10.43 o
  -3  22   5      128.89      133.07     15.56 o
  -2  22   5      174.80      186.02     15.69 o
  -1  22   5      372.88      388.33     25.94 o
   0  22   5       10.57       20.64      9.21 o
   1  22   5      414.48      416.31     36.48 o
   2  22   5      232.41      217.20     20.61 o
  -2  23   5        2.07       10.93     10.59 o
  -1  23   5       34.02       42.64     11.94 o
   0  23   5        6.61       -2.19      8.78 o
 -11   0   6       77.49       45.63     15.08 o
 -10   0   6      452.85      474.62     40.44 o
  -9   0   6     2060.98     2052.30     49.35 o
  -8   0   6       68.57       99.32     12.44 o
  -7   0   6        0.28       -4.58      4.58 o
  -6   0   6     2628.37     2796.14     40.81 o
  -5   0   6     1133.85     1163.83     22.72 o
  -4   0   6      102.38       97.64      7.29 o
  -3   0   6       80.67       71.26      7.52 o
  -2   0   6     1497.07     1557.42     26.54 o
  -1   0   6     1501.82     1341.90     23.46 o
   0   0   6      653.44      666.82     20.03 o
   1   0   6      482.63      471.46     10.95 o
   2   0   6     1151.59     1211.49     19.21 o
   3   0   6     2351.22     2302.40     32.51 o
   4   0   6      474.20      472.94     13.63 o
   5   0   6      361.20      361.89     11.88 o
   6   0   6       65.94       72.19      7.57 o
   7   0   6      269.83      256.36     16.79 o
   8   0   6      308.70      273.49     41.20 o
   9   0   6      152.93      151.83     14.69 o
 -11   1   6      768.12      764.93     27.76 o
 -10   1   6       32.36       27.07      9.21 o
  -9   1   6        0.81        7.89      6.33 o
  -8   1   6      358.79      360.84     15.31 o
  -7   1   6      576.89      626.61     10.60 o
  -6   1   6      631.07      621.00     11.73 o
  -5   1   6      171.97      170.83      6.86 o
  -4   1   6     1245.61     1259.56     16.47 o
  -3   1   6      212.20      211.88      8.74 o
  -2   1   6     1034.89     1064.38     14.93 o
  -1   1   6      213.14      220.78      6.92 o
   0   1   6     1947.01     1849.42     20.66 o
   1   1   6      101.59       80.46      3.78 o
   2   1   6       50.05       45.50      2.86 o
   3   1   6      248.82      242.75      6.87 o
   4   1   6      151.15      166.25      6.52 o
   5   1   6      720.53      743.03     13.20 o
   6   1   6        7.37        9.01      2.92 o
   7   1   6      224.27      209.51     11.11 o
   8   1   6      338.55      334.39     16.89 o
   9   1   6      389.65      421.81     24.16 o
 -11   2   6       17.66       27.24     10.16 o
 -10   2   6       48.37       34.62      9.90 o
  -9   2   6       45.34       37.45      7.32 o
  -8   2   6       55.45       54.94      9.44 o
  -7   2   6        7.90        3.98      2.94 o
  -6   2   6      888.56      910.23     19.80 o
  -5   2   6      421.80      479.03     10.15 o
  -4   2   6      819.36      814.80     12.85 o
  -3   2   6      339.18      416.95     10.60 o
  -2   2   6      134.77      126.96      5.82 o
  -1   2   6        2.94        4.40      2.20 o
   0   2   6      461.72      433.53     10.90 o
   1   2   6       28.49       28.54      2.59 o
   2   2   6     1330.04     1391.32     16.50 o
   3   2   6       43.94       42.23      3.23 o
   4   2   6      245.38      252.08      8.46 o
   5   2   6       21.14       20.87      3.17 o
   6   2   6      300.04      307.05      7.81 o
   7   2   6       29.01       18.18      4.44 o
   8   2   6        7.65       11.17      6.59 o
   9   2   6       89.20       86.43     10.92 o
  10   2   6       13.10        0.38      8.01 o
 -11   3   6      947.73      936.75     30.67 o
 -10   3   6       65.06       61.84     17.30 o
  -9   3   6        1.50       -2.90      5.86 o
  -8   3   6      625.83      617.19     17.61 o
  -7   3   6      881.70      936.54     18.00 o
  -6   3   6      113.59      130.58      6.43 o
  -5   3   6      123.65      113.32      5.79 o
  -4   3   6        3.40        7.03      2.73 o
  -3   3   6        3.42       10.31      2.82 o
  -2   3   6       12.45       10.94      2.94 o
  -1   3   6     1266.58     1238.81     15.91 o
   0   3   6     2008.30     2027.63     19.67 o
   1   3   6     2213.44     2251.80     21.55 o
   2   3   6       35.47       37.22      2.86 o
   3   3   6        3.74        8.46      2.44 o
   4   3   6      424.82      399.16     13.01 o
   5   3   6     1515.50     1509.07     20.48 o
   6   3   6       15.91       14.24      3.81 o
   7   3   6      203.90      187.90     17.79 o
   8   3   6      992.89      974.01     27.92 o
   9   3   6      207.28      231.58     31.11 o
  10   3   6       47.61       48.83     12.21 o
 -11   4   6       17.33       16.13      9.03 o
 -10   4   6      270.53      251.63     17.65 o
  -9   4   6      397.23      353.92     15.87 o
  -8   4   6      116.43      113.01      9.48 o
  -7   4   6      335.75      335.16     10.33 o
  -6   4   6     1140.41     1194.98     15.60 o
  -5   4   6      432.14      465.21     10.10 o
  -4   4   6      544.83      590.47     11.95 o
  -3   4   6      842.76      914.66     14.58 o
  -2   4   6     3679.01     3682.15     33.77 o
  -1   4   6     2737.37     2517.20     25.48 o
   0   4   6       12.21       11.48      2.29 o
   1   4   6     1748.34     1709.23     17.08 o
   2   4   6      110.70      104.80      4.77 o
   3   4   6     1324.98     1372.91     17.33 o
   4   4   6     2518.85     2432.43     25.58 o
   5   4   6     1072.59     1070.17     16.56 o
   6   4   6     2707.92     2653.96     36.33 o
   7   4   6      263.79      300.37     11.07 o
   8   4   6        5.79       13.53      5.33 o
   9   4   6        5.01       -7.11      7.11 o
  10   4   6      752.20      914.06     39.68 o
 -11   5   6      169.67      164.95     26.38 o
 -10   5   6       81.57       79.88     11.78 o
  -9   5   6        1.98        4.01      5.75 o
  -8   5   6      223.54      216.07     12.46 o
  -7   5   6        7.88        2.49      4.06 o
  -6   5   6      233.94      231.23      7.09 o
  -5   5   6       56.57       60.59      4.44 o
  -4   5   6     2845.77     2945.66     31.79 o
  -3   5   6     1165.09     1165.55     16.93 o
  -2   5   6       83.80       85.49      5.47 o
  -1   5   6      874.82      872.85     14.97 o
   0   5   6        1.40        1.58      2.03 o
   1   5   6       16.56        7.47      1.99 o
   2   5   6     2128.37     2015.08     19.19 o
   3   5   6     1667.57     1534.82     17.97 o
   4   5   6      553.90      549.81     15.58 o
   5   5   6      189.12      160.58      8.79 o
   6   5   6      567.37      535.32     30.40 o
   7   5   6      165.37      159.70     15.67 o
   8   5   6      886.83      987.00     38.38 o
   9   5   6      771.37      947.25     41.20 o
 -11   6   6       26.73       13.56     12.44 o
 -10   6   6        0.39        2.56      7.95 o
  -9   6   6        3.59        2.66      5.94 o
  -8   6   6      302.54      313.85     14.55 o
  -7   6   6      497.29      515.50     14.88 o
  -6   6   6      265.81      284.95      8.14 o
  -5   6   6      508.62      497.07     10.03 o
  -4   6   6      447.79      474.22     10.57 o
  -3   6   6      190.66      162.22      6.79 o
  -2   6   6      379.28      391.52      8.45 o
  -1   6   6       49.00       37.11      3.42 o
   0   6   6      208.84      195.99      6.15 o
   1   6   6       75.54       79.51      4.93 o
   2   6   6      107.13      103.62      4.54 o
   3   6   6      260.50      254.27      7.09 o
   4   6   6        0.04        2.37      2.89 o
   5   6   6       52.09       47.62      5.18 o
   6   6   6      398.33      405.06     12.33 o
   7   6   6      153.73      130.83      8.68 o
   8   6   6      169.14      143.71     14.28 o
   9   6   6       42.00       56.37      9.10 o
 -11   7   6      590.06      633.05     43.21 o
 -10   7   6      104.07      103.87     22.61 o
  -9   7   6        0.38       -3.17      6.52 o
  -8   7   6      412.86      415.55     19.50 o
  -7   7   6     1197.82     1250.98     21.04 o
  -6   7   6      739.20      743.31     12.26 o
  -5   7   6      265.04      255.51      9.82 o
  -4   7   6      445.92      490.11     11.28 o
  -3   7   6       16.56       17.79      3.37 o
  -2   7   6        3.17        8.72      2.70 o
  -1   7   6      236.55      248.55     11.89 o
   0   7   6     1184.26     1195.76     14.49 o
   1   7   6     2881.64     2901.78     26.86 o
   2   7   6      404.15      388.25      8.11 o
   3   7   6      123.39      115.40      6.22 o
   4   7   6        4.16        3.35      3.38 o
   5   7   6      786.46      823.69     19.05 o
   6   7   6      152.68      173.32      8.42 o
   7   7   6      665.86      709.47     24.73 o
   8   7   6      579.85      577.71     19.94 o
   9   7   6      383.50      435.39     19.90 o
 -11   8   6        0.80       -7.11      8.86 o
 -10   8   6       63.34       89.61     19.11 o
  -9   8   6      145.98      170.56     13.29 o
  -8   8   6      189.27      175.72     11.68 o
  -7   8   6      787.15      806.45     16.92 o
  -6   8   6     1565.40     1665.05     19.41 o
  -5   8   6      487.26      501.34     12.43 o
  -4   8   6       71.82       62.38      4.97 o
  -3   8   6      396.47      396.35     13.02 o
  -2   8   6     1890.29     1952.98     23.52 o
  -1   8   6     1068.54     1083.72     15.07 o
   0   8   6     1589.60     1601.69     16.53 o
   1   8   6      391.96      385.76      7.85 o
   2   8   6     2102.83     2101.82     21.52 o
   3   8   6      738.51      681.75     16.18 o
   4   8   6      260.81      251.72     11.32 o
   5   8   6      160.01      158.71      8.32 o
   6   8   6      756.52      807.96     16.45 o
   7   8   6     1073.91     1110.73     23.26 o
   8   8   6       45.10       34.77      6.84 o
   9   8   6      186.39      178.32     15.43 o
 -11   9   6      658.23      687.62     33.71 o
 -10   9   6       43.26       68.17     12.00 o
  -9   9   6      333.41      351.23     29.97 o
  -8   9   6      102.02       96.42      9.29 o
  -7   9   6      223.37      192.32      9.79 o
  -6   9   6        4.75        8.53      3.63 o
  -5   9   6        2.84        7.54      3.05 o
  -4   9   6       91.50       95.03      5.64 o
  -3   9   6      430.61      400.63      9.89 o
  -2   9   6       21.53       23.31      3.67 o
  -1   9   6       72.68       78.81      4.87 o
   0   9   6      507.87      529.06     10.57 o
   1   9   6      390.13      421.61      8.35 o
   2   9   6       16.93       13.98      3.38 o
   3   9   6       88.73       95.46      6.52 o
   4   9   6      710.45      735.76     16.36 o
   5   9   6      224.16      198.12      9.55 o
   6   9   6        5.84        8.10      4.21 o
   7   9   6      199.37      168.00     10.39 o
   8   9   6       69.80       62.21      9.09 o
   9   9   6       82.95       78.57     11.18 o
 -10  10   6       28.97       13.57      9.33 o
  -9  10   6       14.87        9.37      7.08 o
  -8  10   6      275.87      278.38     14.60 o
  -7  10   6        2.31        5.03      5.02 o
  -6  10   6      586.95      615.86     15.09 o
  -5  10   6      357.98      362.64     12.20 o
  -4  10   6      469.74      456.43     10.92 o
  -3  10   6        4.49        3.35      2.94 o
  -2  10   6      662.02      679.82     12.17 o
  -1  10   6     2024.53     2006.26     22.47 o
   0  10   6        8.72        8.84      2.78 o
   1  10   6      717.49      700.47     13.05 o
   2  10   6      196.93      195.22      9.27 o
   3  10   6      143.55      121.88      7.39 o
   4  10   6       19.29       17.71      4.41 o
   5  10   6       70.10       72.12      6.54 o
   6  10   6       22.07       42.97      5.45 o
   7  10   6       87.65       68.32      8.32 o
   8  10   6       40.68       43.97      7.68 o
   9  10   6        0.27       -0.85      7.09 o
 -10  11   6      676.37      741.27     33.67 o
  -9  11   6      106.39       90.89     11.11 o
  -8  11   6      808.90      847.02     22.18 o
  -7  11   6      242.24      264.60     12.10 o
  -6  11   6       13.28       12.05      5.10 o
  -5  11   6        4.96        5.63      3.49 o
  -4  11   6      850.80      865.81     15.91 o
  -3  11   6     1674.90     1675.85     24.99 o
  -2  11   6       41.34       37.88      4.13 o
  -1  11   6       86.63      101.97      5.22 o
   0  11   6      503.25      501.01     10.37 o
   1  11   6     2659.65     2883.01     35.19 o
   2  11   6       21.58       20.25      3.73 o
   3  11   6       37.18       48.67      5.59 o
   4  11   6      169.18      193.68     10.02 o
   5  11   6      101.68       83.16      9.87 o
   6  11   6       63.34       33.46      5.49 o
   7  11   6      219.75      195.38     10.47 o
   8  11   6     1936.12     2015.59     66.30 o
 -10  12   6      337.46      339.42     22.34 o
  -9  12   6      504.22      492.98     33.34 o
  -8  12   6        1.54        6.50      6.83 o
  -7  12   6      250.97      230.05     13.47 o
  -6  12   6      755.32      760.98     18.97 o
  -5  12   6      604.73      597.48     15.31 o
  -4  12   6        7.71        7.19      3.77 o
  -3  12   6       22.92       21.35      4.14 o
  -2  12   6     2509.84     2535.33     27.64 o
  -1  12   6     1515.75     1621.02     20.65 o
   0  12   6       79.38       90.77      5.45 o
   1  12   6      598.99      575.59     11.92 o
   2  12   6      844.39      892.06     17.77 o
   3  12   6     1124.73     1163.28     18.09 o
   4  12   6       11.20       12.77      4.54 o
   5  12   6      421.11      459.63     14.27 o
   6  12   6      323.31      298.01     21.07 o
   7  12   6      166.73      155.67      9.92 o
   8  12   6       23.06       24.12      7.80 o
  -9  13   6       50.94       40.40      9.67 o
  -8  13   6       65.74       49.23      9.23 o
  -7  13   6      252.98      225.74     14.74 o
  -6  13   6      143.78      142.42     10.11 o
  -5  13   6       20.08       20.52      4.89 o
  -4  13   6      278.50      276.07     10.50 o
  -3  13   6      339.68      372.90     14.17 o
  -2  13   6        0.12       -1.20      3.86 o
  -1  13   6      241.24      227.19      8.60 o
   0  13   6        1.44        3.21      3.09 o
   1  13   6      877.73      781.91     15.12 o
   2  13   6        1.43       -3.04      3.06 o
   3  13   6      447.01      410.74     11.06 o
   4  13   6       52.59       50.50      7.82 o
   5  13   6      132.21      143.05      9.75 o
   6  13   6       39.30       44.55      7.24 o
   7  13   6       91.02       84.10      8.41 o
   8  13   6        1.06        3.23      6.88 o
  -9  14   6      337.28      341.09     29.90 o
  -8  14   6      231.44      241.13     16.13 o
  -7  14   6      132.00      153.42     11.49 o
  -6  14   6       47.15       39.46      6.93 o
  -5  14   6      186.16      149.27     10.18 o
  -4  14   6       23.16       18.48      5.25 o
  -3  14   6      343.91      327.57     13.66 o
  -2  14   6      522.88      445.18     13.67 o
  -1  14   6        1.07        3.34      3.44 o
   0  14   6        0.08        0.52      3.98 o
   1  14   6      103.65       96.93      7.22 o
   2  14   6      143.31      133.69      8.71 o
   3  14   6       79.59       66.67      6.04 o
   4  14   6        4.54        6.41      5.20 o
   5  14   6       86.78       90.38      8.74 o
   6  14   6      183.95      164.73     10.89 o
   7  14   6       27.92       28.37      6.89 o
  -8  15   6       44.49       25.13      9.04 o
  -7  15   6      299.69      301.46     23.35 o
  -6  15   6      534.86      551.28     19.25 o
  -5  15   6     1032.11     1012.28     24.48 o
  -4  15   6     1274.66     1261.44     23.44 o
  -3  15   6      302.76      346.42     21.76 o
  -2  15   6        2.22        5.60      4.25 o
  -1  15   6       10.97       11.09      4.25 o
   0  15   6      704.84      718.70     17.29 o
   1  15   6      756.37      744.87     19.40 o
   2  15   6        2.61        4.01      4.44 o
   3  15   6       85.70       73.38     10.52 o
   4  15   6      633.38      631.32     19.17 o
   5  15   6       35.58       40.73      7.49 o
   6  15   6       10.93       11.45      6.33 o
   7  15   6       27.75       20.54      6.94 o
  -8  16   6      478.81      451.38     34.60 o
  -7  16   6      179.07      123.38     14.31 o
  -6  16   6       87.13       78.04     10.78 o
  -5  16   6      490.75      580.57     21.60 o
  -4  16   6        0.49       -1.21      5.43 o
  -3  16   6      445.90      440.28     15.90 o
  -2  16   6      529.86      561.11     15.45 o
  -1  16   6     1333.66     1368.84     31.48 o
   0  16   6        3.15        0.79      4.76 o
   1  16   6      567.47      600.87     18.48 o
   2  16   6      595.42      595.35     17.71 o
   3  16   6      283.09      258.36     14.39 o
   4  16   6       57.47       62.46     11.43 o
   5  16   6        1.44       -0.48      5.85 o
   6  16   6      138.71      148.09     19.03 o
  -7  17   6       31.33       27.94      9.31 o
  -6  17   6        9.46       12.31      7.33 o
  -5  17   6        1.98        4.35      6.56 o
  -4  17   6       41.52       40.40      8.08 o
  -3  17   6       56.65       42.46      7.08 o
  -2  17   6      172.65      152.21      9.50 o
  -1  17   6       35.18       27.45      6.08 o
   0  17   6      423.99      431.48     17.10 o
   1  17   6       47.28       36.83      6.90 o
   2  17   6      360.11      337.00     16.21 o
   3  17   6       65.33       55.29      8.51 o
   4  17   6      140.95      179.04     13.33 o
   5  17   6      264.42      257.22     22.31 o
   6  17   6       98.01       89.76     10.28 o
  -7  18   6      350.74      300.85     20.67 o
  -6  18   6       71.17       62.78     10.32 o
  -5  18   6      161.92      170.18     12.91 o
  -4  18   6      147.79      144.61     13.96 o
  -3  18   6      182.27      169.65     11.28 o
  -2  18   6      530.96      557.93     18.26 o
  -1  18   6       46.34       42.27      7.77 o
   0  18   6      431.65      469.65     18.21 o
   1  18   6      141.06      139.05     10.92 o
   2  18   6        3.39        5.68      5.78 o
   3  18   6       78.85       64.03      9.33 o
   4  18   6       47.91       56.41      9.49 o
   5  18   6       51.70       45.11      8.78 o
  -6  19   6      224.98      219.00     17.84 o
  -5  19   6       11.19       17.39      7.71 o
  -4  19   6      464.45      528.39     28.72 o
  -3  19   6      749.13      772.03     22.47 o
  -2  19   6       62.28       55.43      8.61 o
  -1  19   6      212.41      210.09     13.44 o
   0  19   6      421.94      437.66     18.85 o
   1  19   6       93.87       81.39     13.84 o
   2  19   6      212.36      235.48     14.18 o
   3  19   6       47.83       51.83      8.88 o
   4  19   6      156.28      143.68     12.45 o
  -5  20   6      657.77      695.10     29.92 o
  -4  20   6       47.50       36.51      9.83 o
  -3  20   6      154.92      131.46     13.15 o
  -2  20   6      247.35      232.29     18.88 o
  -1  20   6      837.90      917.75     30.99 o
   0  20   6        6.74        3.47      7.11 o
   1  20   6      109.02      127.24     14.48 o
   2  20   6      141.42      154.42     14.44 o
   3  20   6      366.16      398.05     23.86 o
  -4  21   6       13.09       22.98     10.34 o
  -3  21   6        5.39        8.36      8.62 o
  -2  21   6      128.96      134.71     15.68 o
  -1  21   6        5.46       -2.36      8.57 o
   0  21   6       73.96       68.82     16.86 o
   1  21   6       29.76       32.23      9.41 o
   2  21   6      154.43      146.49     14.69 o
  -1  22   6      142.56      152.50     23.16 o
 -11   1   7      399.01      340.93     22.38 o
 -10   1   7      184.90      228.64     17.80 o
  -9   1   7       30.61       37.42      7.84 o
  -8   1   7      937.73     1078.64     24.68 o
  -7   1   7      169.62      198.73      8.31 o
  -6   1   7      275.76      272.38      9.29 o
  -5   1   7     1378.47     1376.04     18.84 o
  -4   1   7      230.56      237.92      8.32 o
  -3   1   7      791.76      714.92     14.79 o
  -2   1   7      744.39      755.87     16.51 o
  -1   1   7      712.14      809.92     18.27 o
   0   1   7      171.83      165.90      6.52 o
   1   1   7        1.94        5.17      2.25 o
   2   1   7      450.31      462.74      9.46 o
   3   1   7       63.25       67.04      7.29 o
   4   1   7     1091.45     1093.91     20.32 o
   5   1   7     2058.41     2139.28     30.58 o
   6   1   7      499.63      499.09     13.23 o
   7   1   7      118.36       98.10      7.19 o
   8   1   7       59.55       65.01      7.97 o
   9   1   7      249.86      210.83     11.90 o
 -11   2   7      203.24      222.83     26.89 o
 -10   2   7       19.49       15.55      8.80 o
  -9   2   7      984.32     1131.95     25.95 o
  -8   2   7     1326.96     1390.00     28.26 o
  -7   2   7        2.85        3.19      3.76 o
  -6   2   7       76.26       90.45      6.75 o
  -5   2   7       13.73       20.48      3.89 o
  -4   2   7     2625.39     2684.25     28.30 o
  -3   2   7      218.70      229.16      8.64 o
  -2   2   7      492.80      476.92     11.64 o
  -1   2   7      794.45      806.59     13.16 o
   0   2   7     1509.76     1531.27     18.25 o
   1   2   7      240.29      233.85      9.47 o
   2   2   7        3.33        4.34      2.40 o
   3   2   7     1897.15     1945.68     29.94 o
   4   2   7     2491.85     2636.16     35.79 o
   5   2   7      482.44      442.01     12.84 o
   6   2   7      430.12      424.04     12.26 o
   7   2   7      596.15      624.03     17.79 o
   8   2   7      162.84      149.97     11.10 o
   9   2   7      112.33      102.95     12.06 o
 -11   3   7       29.34       12.29     10.68 o
 -10   3   7      248.14      233.26     18.25 o
  -9   3   7       96.50       83.92      9.87 o
  -8   3   7       67.72       58.91      9.33 o
  -7   3   7      140.80      134.22      7.46 o
  -6   3   7      779.68      852.15     14.75 o
  -5   3   7       87.52       97.03      5.79 o
  -4   3   7      349.28      350.07     10.17 o
  -3   3   7      690.66      723.03     16.34 o
  -2   3   7     1827.60     1931.70     25.65 o
  -1   3   7      190.11      186.29      8.53 o
   0   3   7        9.78        8.65      2.38 o
   1   3   7        7.93        9.84      2.40 o
   2   3   7      326.90      315.75      9.70 o
   3   3   7       32.91       30.34      5.07 o
   4   3   7       50.82       37.23      5.25 o
   5   3   7      496.83      491.65     13.36 o
   6   3   7      434.11      403.84     12.00 o
   7   3   7      106.23      118.56      8.67 o
   8   3   7      100.56       82.51      8.92 o
   9   3   7      873.84      969.63     31.98 o
 -11   4   7       66.95       55.32     11.75 o
 -10   4   7       36.85       31.88      9.48 o
  -9   4   7        0.66        8.94      6.51 o
  -8   4   7        2.37        5.11      5.79 o
  -7   4   7        1.06        4.13      4.45 o
  -6   4   7       17.48       16.77      4.04 o
  -5   4   7       25.35       31.73      4.21 o
  -4   4   7      417.97      429.62     11.67 o
  -3   4   7      179.67      188.37      7.93 o
  -2   4   7      241.18      293.54      9.21 o
  -1   4   7      915.62      926.00     15.13 o
   0   4   7      218.47      195.73      9.31 o
   1   4   7      196.35      180.56      6.14 o
   2   4   7      147.66      157.75      8.23 o
   3   4   7     1981.78     2005.32     31.85 o
   4   4   7      492.00      416.04     12.63 o
   5   4   7      114.53      141.29      8.00 o
   6   4   7        0.34        8.45      4.10 o
   7   4   7       62.68       47.91      6.70 o
   8   4   7       14.69       11.84      5.46 o
   9   4   7       29.56       43.21     10.42 o
 -11   5   7        3.72       11.07      9.69 o
 -10   5   7      150.04      171.92     16.40 o
  -9   5   7        2.95        8.14      6.54 o
  -8   5   7      583.12      608.32     18.94 o
  -7   5   7      308.11      290.45     11.71 o
  -6   5   7      745.38      823.94     16.79 o
  -5   5   7      644.42      676.97     12.91 o
  -4   5   7      206.42      173.94      8.03 o
  -3   5   7      607.09      590.28     12.36 o
  -2   5   7      941.82      946.48     19.56 o
  -1   5   7       26.66       25.24      3.65 o
   0   5   7      844.27      856.50     12.45 o
   1   5   7      450.00      497.22     10.87 o
   2   5   7     1169.27     1155.41     19.95 o
   3   5   7      780.60      831.55     16.63 o
   4   5   7     1795.79     1779.84     26.27 o
   5   5   7      978.83     1009.00     19.50 o
   6   5   7      947.11      963.00     18.61 o
   7   5   7      683.51      694.12     32.60 o
   8   5   7      112.21       92.06      8.44 o
   9   5   7      312.04      320.24     21.46 o
 -10   6   7      114.44      112.34     17.01 o
  -9   6   7        1.95       -2.56      6.05 o
  -8   6   7        7.74        8.22      5.96 o
  -7   6   7      987.21     1047.43     31.15 o
  -6   6   7       45.05       39.38      4.20 o
  -5   6   7      606.23      650.59     13.98 o
  -4   6   7      239.90      250.07      9.13 o
  -3   6   7       34.21       32.33      4.01 o
  -2   6   7      258.34      267.21     10.12 o
  -1   6   7     1791.33     1892.42     23.59 o
   0   6   7     3163.75     3193.62     29.04 o
   1   6   7       31.20       25.13      3.92 o
   2   6   7       88.75       88.59      6.33 o
   3   6   7      295.97      301.72     12.37 o
   4   6   7     1848.96     1873.34     29.06 o
   5   6   7        3.28        7.24      4.08 o
   6   6   7      351.90      305.69     14.87 o
   7   6   7      821.08      872.90     20.94 o
   8   6   7      437.05      513.42     16.33 o
 -10   7   7       46.23       37.77     10.70 o
  -9   7   7       67.38       82.64     10.63 o
  -8   7   7        1.66        0.69      5.47 o
  -7   7   7      294.72      292.98     14.13 o
  -6   7   7        5.38        4.09      3.64 o
  -5   7   7       72.68       81.51      6.25 o
  -4   7   7       26.93       21.77      3.93 o
  -3   7   7      487.66      510.18     11.24 o
  -2   7   7      587.43      594.66     11.79 o
  -1   7   7        0.46        1.49      2.77 o
   0   7   7      141.77      131.62      6.51 o
   1   7   7       32.78       25.13      4.13 o
   2   7   7      378.15      379.40     12.13 o
   3   7   7        3.32        6.65      4.07 o
   4   7   7       66.09       51.45      6.07 o
   5   7   7      257.47      248.53     11.89 o
   6   7   7      512.48      511.32     14.00 o
   7   7   7       81.43       78.88      9.70 o
   8   7   7      151.63      157.62     11.93 o
 -10   8   7      153.04      146.19     20.57 o
  -9   8   7        9.37        9.02      7.35 o
  -8   8   7       40.49       30.57      7.17 o
  -7   8   7       39.74       28.60      6.64 o
  -6   8   7        4.61        3.55      3.69 o
  -5   8   7       14.26       16.73      3.93 o
  -4   8   7      704.96      695.92     15.87 o
  -3   8   7        1.10        3.97      3.40 o
  -2   8   7       31.42       26.69      4.04 o
  -1   8   7        0.29        2.98      2.97 o
   0   8   7      119.63      124.53      8.19 o
   1   8   7      253.79      229.61      9.51 o
   2   8   7        6.14       11.48      4.10 o
   3   8   7      474.11      450.73     13.90 o
   4   8   7        1.86        3.55      4.00 o
   5   8   7        1.15        5.31      4.42 o
   6   8   7       89.10      111.13      7.85 o
   7   8   7        0.95        0.61      5.33 o
   8   8   7      193.14      211.15     12.33 o
 -10   9   7      312.52      320.16     31.90 o
  -9   9   7       82.20       71.72     10.30 o
  -8   9   7       71.64       63.18      8.73 o
  -7   9   7      282.64      270.33     21.82 o
  -6   9   7     1168.47     1247.44     21.99 o
  -5   9   7      211.76      221.80      8.80 o
  -4   9   7        0.20        2.67      3.42 o
  -3   9   7     1087.98     1176.25     20.50 o
  -2   9   7     1473.66     1550.83     21.51 o
  -1   9   7      988.82     1014.61     15.86 o
   0   9   7      280.25      242.57      9.06 o
   1   9   7      911.34      923.56     18.66 o
   2   9   7      236.15      239.16     10.93 o
   3   9   7        0.69        3.75      3.97 o
   4   9   7      416.43      413.50     13.74 o
   5   9   7      933.55      896.63     19.39 o
   6   9   7      648.48      685.83     21.70 o
   7   9   7      456.83      526.96     17.83 o
   8   9   7      227.85      210.18     17.29 o
 -10  10   7       11.24        5.56      9.57 o
  -9  10   7       77.82       79.30     10.84 o
  -8  10   7      356.27      390.19     17.96 o
  -7  10   7      109.86      114.06     10.32 o
  -6  10   7      520.77      518.08     17.00 o
  -5  10   7      654.05      705.48     18.93 o
  -4  10   7       33.17       26.65      4.65 o
  -3  10   7     1215.67     1251.56     21.62 o
  -2  10   7        0.80        1.42      3.92 o
  -1  10   7     3955.24     4072.04     39.19 o
   0  10   7     1817.63     1912.86     35.64 o
   1  10   7     1249.77     1323.24     20.48 o
   2  10   7       53.31       39.19      5.61 o
   3  10   7      853.64      927.05     20.24 o
   4  10   7      271.80      271.40     12.32 o
   5  10   7      195.93      175.74     10.03 o
   6  10   7       94.79       96.91      9.70 o
   7  10   7      739.23      712.96     20.78 o
   8  10   7       44.30       18.66      7.68 o
  -9  11   7        3.33       -2.32      7.30 o
  -8  11   7        0.74        1.20      6.49 o
  -7  11   7      214.37      227.57     13.68 o
  -6  11   7      345.47      346.14     21.50 o
  -5  11   7      107.18      112.56      6.83 o
  -4  11   7      286.82      282.48     11.98 o
  -3  11   7       15.14       18.63      5.01 o
  -2  11   7       30.50       27.75      5.19 o
  -1  11   7     1294.77     1325.14     20.54 o
   0  11   7      222.75      208.07      8.85 o
   1  11   7      693.88      726.78     15.05 o
   2  11   7      519.67      557.24     12.84 o
   3  11   7        0.22       -3.23      4.25 o
   4  11   7        2.12        0.79      4.92 o
   5  11   7        4.65        6.88      5.01 o
   6  11   7      198.06      193.77     10.77 o
   7  11   7      206.47      244.60     14.06 o
  -9  12   7       54.09       44.45     10.23 o
  -8  12   7       40.60       42.27      8.33 o
  -7  12   7        1.00       -5.64      5.96 o
  -6  12   7        1.73        2.47      5.44 o
  -5  12   7      143.53      150.02     10.06 o
  -4  12   7       30.11       19.99      5.80 o
  -3  12   7      116.42      120.98      8.87 o
  -2  12   7      244.34      244.32     11.73 o
  -1  12   7       52.34       42.77      5.54 o
   0  12   7      515.63      516.28     15.36 o
   1  12   7        4.98        5.85      3.84 o
   2  12   7      287.21      280.22     10.28 o
   3  12   7       13.60       10.11      4.97 o
   4  12   7      133.98      124.29      9.14 o
   5  12   7      634.62      652.06     17.47 o
   6  12   7      325.08      343.75     14.01 o
   7  12   7      189.78      187.03     14.00 o
  -9  13   7       75.99       57.44     11.86 o
  -8  13   7       12.15       14.22      8.60 o
  -7  13   7      361.57      378.79     19.25 o
  -6  13   7      178.30      185.98     12.70 o
  -5  13   7       51.17       34.43      7.52 o
  -4  13   7      653.65      693.39     18.51 o
  -3  13   7      793.10      817.13     19.34 o
  -2  13   7       54.43       50.56      5.53 o
  -1  13   7     1991.34     2006.64     28.78 o
   0  13   7      138.09      155.20      9.56 o
   1  13   7      606.73      578.23     13.88 o
   2  13   7      405.48      479.14     12.83 o
   3  13   7       18.09       23.30      5.50 o
   4  13   7      778.48      816.10     21.89 o
   5  13   7      469.82      480.07     17.60 o
   6  13   7      324.29      284.04     24.63 o
   7  13   7       72.68       59.46     11.16 o
  -8  14   7      493.37      513.26     26.11 o
  -7  14   7       83.02       71.99     10.09 o
  -6  14   7        4.46       -2.01      6.43 o
  -5  14   7      899.83      842.64     22.82 o
  -4  14   7      205.12      233.56     12.60 o
  -3  14   7        3.58        3.86      4.92 o
  -2  14   7        3.37        8.83      5.00 o
  -1  14   7      810.92      818.24     19.35 o
   0  14   7      724.45      768.66     21.43 o
   1  14   7      133.64      132.62     10.08 o
   2  14   7      189.84      208.29     19.91 o
   3  14   7      553.57      564.50     20.35 o
   4  14   7      620.31      704.23     25.48 o
   5  14   7      124.43      117.45     10.53 o
   6  14   7      132.23      130.78     10.88 o
  -8  15   7        0.33       -3.36      8.47 o
  -7  15   7       10.53       17.22      8.19 o
  -6  15   7       68.34       37.34      8.70 o
  -5  15   7       20.13       23.83      7.13 o
  -4  15   7       47.75       49.27      7.92 o
  -3  15   7      214.91      194.29     11.39 o
  -2  15   7      249.52      280.81     13.54 o
  -1  15   7       79.15       76.09      9.18 o
   0  15   7      237.39      281.76     14.54 o
   1  15   7       89.90       74.07      8.68 o
   2  15   7       16.88        9.21      6.09 o
   3  15   7       26.77       15.01      6.56 o
   4  15   7        3.29        2.84      6.13 o
   5  15   7        6.95        3.12      6.11 o
   6  15   7        0.26       -5.45      6.46 o
  -7  16   7        9.06       13.62      8.27 o
  -6  16   7        1.81        0.84      7.51 o
  -5  16   7       54.71       51.69      8.47 o
  -4  16   7        9.29       11.85      6.55 o
  -3  16   7        0.36        0.55      5.41 o
  -2  16   7       50.11       41.44      7.03 o
  -1  16   7      293.02      299.89     15.48 o
   0  16   7      108.58      121.83     10.51 o
   1  16   7      331.14      319.40     15.78 o
   2  16   7      100.46       79.98      9.59 o
   3  16   7      104.44      106.36     11.55 o
   4  16   7      257.68      285.64     15.92 o
   5  16   7        1.56        1.40      6.43 o
  -6  17   7      428.69      421.82     21.15 o
  -5  17   7       80.92       89.55     10.74 o
  -4  17   7       49.07       28.01     11.31 o
  -3  17   7      706.63      783.57     24.96 o
  -2  17   7      624.02      655.28     19.15 o
  -1  17   7      386.35      381.92     17.81 o
   0  17   7       66.20       50.81      8.01 o
   1  17   7      208.61      189.37     13.02 o
   2  17   7       47.14       48.04      8.56 o
   3  17   7       23.60       26.41      7.43 o
   4  17   7        6.60       10.49      7.03 o
  -6  18   7       21.15       13.21      8.15 o
  -5  18   7      276.56      218.02     27.20 o
  -4  18   7      264.81      294.00     18.71 o
  -3  18   7       89.75       82.89     15.92 o
  -2  18   7       59.15       41.19     10.57 o
  -1  18   7      458.26      427.96     19.04 o
   0  18   7      220.09      238.09     14.69 o
   1  18   7       22.50       15.08      6.68 o
   2  18   7       71.53       74.00     14.61 o
   3  18   7      103.33       89.23     11.78 o
   4  18   7      880.20      910.78     45.63 o
  -4  19   7       34.93       24.00      8.41 o
  -3  19   7      177.28      178.43     15.21 o
  -2  19   7      389.02      414.68     21.64 o
  -1  19   7       11.64       16.33      7.33 o
   0  19   7      139.54      150.13     12.47 o
   1  19   7      486.64      522.77     32.94 o
   2  19   7        5.09        5.50      7.18 o
  -3  20   7      256.10      238.73     20.51 o
  -2  20   7       64.43       38.46     11.28 o
  -1  20   7      375.28      371.06     23.87 o
   0  20   7      804.98      879.75     29.19 o
   1  20   7       19.60        5.93      7.77 o
 -10   0   8        2.18       11.24     13.19 o
  -9   0   8        3.68       -3.08      9.38 o
  -8   0   8      198.43      198.16     18.77 o
  -7   0   8     1586.37     1670.38     35.61 o
  -6   0   8       15.57       21.60      7.87 o
  -5   0   8      135.35      135.14     12.24 o
  -4   0   8     1430.42     1429.21     33.44 o
  -3   0   8     3330.98     3629.00     64.42 o
  -2   0   8      668.89      712.53     21.51 o
  -1   0   8       63.27       57.65     10.42 o
   0   0   8      101.97       98.35     12.77 o
   1   0   8      569.62      619.70     29.13 o
   2   0   8      289.72      295.47     18.63 o
   3   0   8      442.10      460.37     20.61 o
   4   0   8     3622.43     3656.08     67.04 o
   5   0   8     2236.45     2326.00     48.79 o
   6   0   8        6.87       14.14      7.01 o
   7   0   8      163.32      130.31     16.69 o
   8   0   8       64.43       51.79     11.96 o
 -10   1   8       98.19       75.82     22.11 o
  -9   1   8      470.62      477.99     27.32 o
  -8   1   8       12.45       14.67      7.05 o
  -7   1   8      120.88      122.02      9.11 o
  -6   1   8      377.37      390.64     17.36 o
  -5   1   8      605.02      588.64     15.56 o
  -4   1   8      319.41      342.25     12.84 o
  -3   1   8       51.43       52.40      5.79 o
  -2   1   8      478.07      568.29     13.62 o
  -1   1   8      426.32      412.23     14.93 o
   0   1   8      970.88      964.48     18.00 o
   1   1   8      184.24      153.21      8.23 o
   2   1   8     1039.57     1067.32     22.01 o
   3   1   8      300.41      274.35     12.33 o
   4   1   8      544.41      536.98     15.64 o
   5   1   8        8.14        9.47      4.86 o
   6   1   8      651.59      629.23     23.94 o
   7   1   8       62.92       40.99      6.20 o
   8   1   8       78.31       57.22      8.54 o
 -10   2   8        5.80        8.04      9.04 o
  -9   2   8       40.26       35.72      8.29 o
  -8   2   8      318.19      261.65     14.80 o
  -7   2   8        1.17       -1.26      5.00 o
  -6   2   8      247.92      218.20     11.22 o
  -5   2   8       13.83       14.27      4.80 o
  -4   2   8       43.53       34.98      5.30 o
  -3   2   8        2.63        2.54      3.74 o
  -2   2   8       76.80       59.79      5.87 o
  -1   2   8        4.52        3.99      4.49 o
   0   2   8      328.23      319.12     11.81 o
   1   2   8       26.98       30.41      5.10 o
   2   2   8       83.90       71.49      7.17 o
   3   2   8      180.28      168.79      9.99 o
   4   2   8       32.37       21.35      5.23 o
   5   2   8       31.97       14.72      4.92 o
   6   2   8      152.79      152.75      9.23 o
   7   2   8        1.85       -1.82      5.56 o
   8   2   8        8.43        3.14      6.81 o
 -10   3   8       55.81       34.75     16.62 o
  -9   3   8      137.68      106.79     10.71 o
  -8   3   8        6.62       10.81      6.43 o
  -7   3   8       21.25       15.44      6.34 o
  -6   3   8      950.99      950.46     24.74 o
  -5   3   8      787.42      823.82     19.46 o
  -4   3   8      741.51      828.26     21.05 o
  -3   3   8      165.50      149.68      8.52 o
  -2   3   8      358.35      409.45     13.40 o
  -1   3   8      480.06      463.44     15.35 o
   0   3   8      233.58      244.46     12.60 o
   1   3   8      399.21      361.38     16.86 o
   2   3   8      241.23      282.23     12.89 o
   3   3   8      680.94      672.52     17.10 o
   4   3   8        0.50        4.95      4.32 o
   5   3   8      673.68      670.53     16.79 o
   6   3   8       47.46       50.73      7.96 o
   7   3   8      504.92      475.75     26.51 o
   8   3   8        5.50        6.19      7.76 o
 -10   4   8      156.56       98.88     19.22 o
  -9   4   8      129.72      114.24     16.41 o
  -8   4   8      370.66      398.55     18.12 o
  -7   4   8      777.25      862.14     27.81 o
  -6   4   8       83.28       83.01      7.68 o
  -5   4   8        0.50        2.11      4.54 o
  -4   4   8      766.11      867.28     18.12 o
  -3   4   8      597.91      683.28     15.48 o
  -2   4   8     1564.79     1597.21     35.66 o
  -1   4   8      153.94      122.77      9.00 o
   0   4   8     3325.38     3345.29     39.10 o
   1   4   8      399.06      348.09     13.32 o
   2   4   8      872.19      817.29     19.20 o
   3   4   8      250.69      275.72     12.73 o
   4   4   8      162.44      175.02     15.85 o
   5   4   8     2089.43     2108.89     36.56 o
   6   4   8      448.89      484.55     14.64 o
   7   4   8      830.46      848.81     21.67 o
   8   4   8      388.42      346.06     19.38 o
 -10   5   8        2.82       12.04      9.89 o
  -9   5   8      359.16      352.62     30.17 o
  -8   5   8      131.60      135.71     11.44 o
  -7   5   8       15.30        4.84      6.36 o
  -6   5   8       70.43       73.77      7.09 o
  -5   5   8      121.83      138.50      9.07 o
  -4   5   8      191.87      179.66      9.76 o
  -3   5   8      247.94      268.42     15.49 o
  -2   5   8     2000.47     2001.53     27.08 o
  -1   5   8      256.74      276.19     11.47 o
   0   5   8      687.09      712.25     19.99 o
   1   5   8      558.09      484.87     14.16 o
   2   5   8      537.54      513.58     15.63 o
   3   5   8      892.21      826.49     17.93 o
   4   5   8       10.75       19.60      4.80 o
   5   5   8       87.43       75.45      7.68 o
   6   5   8      231.75      222.56     11.78 o
   7   5   8       18.77        8.67      6.12 o
 -10   6   8       68.75       91.21     20.32 o
  -9   6   8       97.99       87.55     10.40 o
  -8   6   8        5.12        4.71      6.35 o
  -7   6   8      158.13      146.86     14.79 o
  -6   6   8        0.51       -4.23      4.23 o
  -5   6   8      254.16      243.97     11.13 o
  -4   6   8        2.55        5.77      4.16 o
  -3   6   8       31.38       44.11      5.54 o
  -2   6   8     1711.46     1691.91     27.28 o
  -1   6   8      104.42      133.36      8.26 o
   0   6   8      300.82      289.66     11.39 o
   1   6   8       62.36       61.23      6.45 o
   2   6   8        7.06        6.12      4.19 o
   3   6   8      248.44      243.01     11.24 o
   4   6   8       20.22       16.13      5.18 o
   5   6   8        4.14       -0.97      4.56 o
   6   6   8       77.42       83.24      7.58 o
   7   6   8       88.42       66.71      8.17 o
  -9   7   8       33.03       24.14      8.11 o
  -8   7   8       13.90       13.08      6.60 o
  -7   7   8      103.36       87.95      9.50 o
  -6   7   8      748.51      744.31     16.21 o
  -5   7   8     2829.26     2887.11     35.60 o
  -4   7   8      833.70      868.10     22.37 o
  -3   7   8       14.01        8.74      4.36 o
  -2   7   8      898.68      987.66     20.83 o
  -1   7   8      612.23      612.14     12.86 o
   0   7   8       14.66        7.65      3.84 o
   1   7   8      116.70      136.94      8.33 o
   2   7   8      952.35      915.65     20.85 o
   3   7   8      502.46      454.31     15.44 o
   4   7   8        4.25        1.76      4.57 o
   5   7   8       73.40       48.51      7.28 o
   6   7   8      181.15      195.19     10.51 o
   7   7   8      186.21      179.41     12.27 o
  -9   8   8        0.35       -6.67      7.55 o
  -8   8   8       16.88       18.45      7.17 o
  -7   8   8      378.01      378.14     17.54 o
  -6   8   8     1040.28     1001.79     25.25 o
  -5   8   8        0.59       -2.38      4.88 o
  -4   8   8      510.80      533.18     16.68 o
  -3   8   8     1005.62     1043.92     23.50 o
  -2   8   8      258.59      249.83     13.04 o
  -1   8   8      813.83      792.03     21.17 o
   0   8   8      908.87      922.31     21.26 o
   1   8   8      484.02      507.44     15.15 o
   2   8   8      549.33      529.71     16.13 o
   3   8   8      293.59      284.74     13.39 o
   4   8   8     1477.67     1544.26     28.00 o
   5   8   8      332.93      365.01     16.18 o
   6   8   8       46.78       53.00      6.87 o
   7   8   8       12.23        7.50      6.65 o
  -9   9   8      178.14      191.97     17.46 o
  -8   9   8        9.65        9.61      7.09 o
  -7   9   8       87.74       81.86     10.44 o
  -6   9   8       13.59       14.44      6.62 o
  -5   9   8      288.23      300.37     14.10 o
  -4   9   8       37.10       34.40      6.41 o
  -3   9   8        0.32        1.96      4.60 o
  -2   9   8       10.61        6.68      5.05 o
  -1   9   8      922.89      953.97     23.12 o
   0   9   8        9.45        7.38      4.03 o
   1   9   8       84.05       63.59      6.92 o
   2   9   8       96.68      100.36      8.65 o
   3   9   8      149.92      155.79     10.25 o
   4   9   8        6.74        4.18      4.97 o
   5   9   8       67.84       97.61      8.58 o
   6   9   8       78.05       76.68      7.64 o
   7   9   8      135.95      116.64     11.19 o
  -9  10   8        0.95       -2.21      9.44 o
  -8  10   8        9.05       11.81      7.92 o
  -7  10   8        9.01       10.18      7.27 o
  -6  10   8      410.21      382.13     17.60 o
  -5  10   8      104.12       93.52      9.14 o
  -4  10   8     1105.29     1116.06     26.78 o
  -3  10   8        6.02        7.42      5.77 o
  -2  10   8      343.36      330.68     19.15 o
  -1  10   8       37.57       23.58      5.20 o
   0  10   8        4.84        7.95      4.75 o
   1  10   8        9.18        6.20      4.37 o
   2  10   8        2.95        4.66      4.76 o
   3  10   8      311.81      288.96     13.79 o
   4  10   8       58.57       48.81      6.95 o
   5  10   8      553.10      639.16     18.74 o
   6  10   8       16.30        5.71      5.66 o
  -8  11   8      403.96      405.66     20.71 o
  -7  11   8      482.70      464.83     32.07 o
  -6  11   8      102.73      100.43     10.35 o
  -5  11   8      266.45      274.60     15.00 o
  -4  11   8     1215.40     1215.98     24.79 o
  -3  11   8      177.86      143.49     10.88 o
  -2  11   8      357.80      357.19     14.83 o
  -1  11   8      652.17      594.45     17.13 o
   0  11   8      335.69      330.25     14.13 o
   1  11   8      310.04      276.12     12.98 o
   2  11   8      900.93      954.95     19.09 o
   3  11   8     1287.73     1489.39     28.40 o
   4  11   8       53.47       42.16      6.82 o
   5  11   8      114.71      145.55     10.37 o
   6  11   8       36.21       37.07      6.91 o
  -8  12   8       21.58       14.08      8.79 o
  -7  12   8      844.32      920.11     32.60 o
  -6  12   8      304.42      325.43     18.54 o
  -5  12   8      490.54      454.23     19.18 o
  -4  12   8        1.94       -1.18      6.09 o
  -3  12   8      474.70      486.29     19.25 o
  -2  12   8      511.95      521.89     15.89 o
  -1  12   8      207.42      165.61     10.51 o
   0  12   8     1303.85     1336.42     25.39 o
   1  12   8     1110.65     1152.48     23.21 o
   2  12   8       29.90       32.98      6.57 o
   3  12   8      131.59      145.97     10.58 o
   4  12   8      934.64     1078.62     32.53 o
   5  12   8      254.69      228.19     13.82 o
   6  12   8      261.20      213.86     14.74 o
  -7  13   8        5.36        8.76      8.25 o
  -6  13   8        0.46        6.87      7.63 o
  -5  13   8      620.98      646.26     21.69 o
  -4  13   8      130.04      123.53     10.94 o
  -3  13   8      611.43      574.08     20.51 o
  -2  13   8      139.45      111.69      8.62 o
  -1  13   8        4.60       17.35      5.39 o
   0  13   8      262.88      249.33     12.64 o
   1  13   8       12.52        1.62      7.05 o
   2  13   8      320.78      323.55     16.64 o
   3  13   8       13.35        9.00      6.62 o
   4  13   8        2.20        3.97      6.09 o
   5  13   8        1.36        3.52      6.48 o
  -7  14   8      146.40      124.76     12.84 o
  -6  14   8       58.05       43.99     10.86 o
  -5  14   8        0.72        5.62      8.01 o
  -4  14   8       74.53       63.90     10.19 o
  -3  14   8      210.61      198.42     13.23 o
  -2  14   8       73.97       52.12      8.19 o
  -1  14   8       64.85       54.28      8.19 o
   0  14   8        0.61        2.26      5.71 o
   1  14   8      264.50      288.21     16.53 o
   2  14   8      133.43      117.54     11.28 o
   3  14   8      104.65       91.46     10.30 o
   4  14   8      145.70      162.81     13.59 o
   5  14   8      482.11      564.67     20.49 o
  -6  15   8       68.53       81.93     14.90 o
  -5  15   8      578.83      626.46     25.68 o
  -4  15   8      433.51      446.67     21.77 o
  -3  15   8      401.60      354.20     18.01 o
  -2  15   8       71.41       77.16      9.53 o
  -1  15   8       65.63       54.10      8.66 o
   0  15   8      356.84      330.83     16.70 o
   1  15   8       12.48       11.82      6.68 o
   2  15   8      909.46     1007.77     27.27 o
   3  15   8      991.46     1022.76     27.11 o
   4  15   8       12.35       11.02      7.58 o
  -6  16   8      425.75      447.75     28.03 o
  -5  16   8       16.49       25.63      9.39 o
  -4  16   8      465.04      516.29     23.92 o
  -3  16   8      281.97      326.99     19.20 o
  -2  16   8       10.49       17.64      7.11 o
  -1  16   8        0.76        3.57      6.58 o
   0  16   8       47.45       54.26      8.84 o
   1  16   8      536.85      588.43     28.48 o
   2  16   8       14.24       11.16      7.52 o
   3  16   8      195.05      193.25     14.44 o
  -5  17   8        5.83        4.06      9.49 o
  -4  17   8        1.09        1.13      8.10 o
  -3  17   8       48.69       37.65      9.94 o
  -2  17   8        2.06        0.03      7.00 o
  -1  17   8        8.04       -0.31      6.67 o
   0  17   8      122.48       90.81     11.26 o
   1  17   8        1.82        0.39      6.92 o
   2  17   8       17.61        3.73      7.18 o
  -3  18   8      449.58      512.89     38.13 o
  -2  18   8        3.40       10.20      8.51 o
  -1  18   8       30.70       26.66      8.33 o
   0  18   8      368.83      388.29     20.56 o
   1  18   8      195.47      178.43     14.38 o
  -9   1   9      263.43      243.05     15.94 o
  -8   1   9      126.69      161.84     12.81 o
  -7   1   9       31.48       35.36      7.99 o
  -6   1   9       43.53       29.37      7.17 o
  -5   1   9      660.26      751.80     26.48 o
  -4   1   9      412.42      344.06     16.18 o
  -3   1   9       53.70       28.09      6.95 o
  -2   1   9       77.14       52.30      7.55 o
  -1   1   9      292.65      274.78     15.91 o
   0   1   9      819.45      854.85     21.70 o
   1   1   9      556.54      594.26     28.41 o
   2   1   9       11.03        7.68      5.06 o
   3   1   9      479.25      464.19     16.23 o
   4   1   9       96.72      101.29      9.41 o
   5   1   9        0.56       -2.00      4.93 o
   6   1   9       29.67       17.98      6.11 o
   7   1   9      161.95      156.33     17.22 o
  -9   2   9      492.02      517.65     23.12 o
  -8   2   9        3.21        0.96      6.77 o
  -7   2   9     1022.42     1065.98     26.06 o
  -6   2   9      520.15      539.15     18.54 o
  -5   2   9      305.12      308.07     16.69 o
  -4   2   9        0.06        2.11      5.75 o
  -3   2   9      206.50      197.78     12.62 o
  -2   2   9      694.22      642.47     18.93 o
  -1   2   9      122.31      121.53      8.43 o
   0   2   9      210.88      195.33     11.83 o
   1   2   9     1704.29     1747.56     34.11 o
   2   2   9     1161.57     1141.24     24.61 o
   3   2   9        7.85        7.03      5.01 o
   4   2   9       25.03       23.86      5.95 o
   5   2   9      441.72      478.82     16.21 o
   6   2   9      830.55      866.00     19.71 o
  -9   3   9      131.09      127.64     18.35 o
  -8   3   9      143.71      135.61     14.17 o
  -7   3   9      252.38      237.52     16.09 o
  -6   3   9      242.02      201.69     12.39 o
  -5   3   9       29.80       31.86      7.51 o
  -4   3   9       15.85       21.85      6.80 o
  -3   3   9     1390.85     1398.79     28.63 o
  -2   3   9      196.14      201.93     12.17 o
  -1   3   9     1518.37     1548.73     25.58 o
   0   3   9      125.76      117.29      9.79 o
   1   3   9       21.04       17.06      5.41 o
   2   3   9       44.33       40.75      6.85 o
   3   3   9      194.86      174.19     11.09 o
   4   3   9      422.42      445.91     21.46 o
   5   3   9      102.57       74.76      7.30 o
   6   3   9       19.36        9.35      6.63 o
  -9   4   9       11.14        9.74      8.70 o
  -8   4   9        6.01        7.62      7.83 o
  -7   4   9       10.38       22.92      8.36 o
  -6   4   9      685.84      683.67     27.79 o
  -5   4   9       11.09       -1.68      7.56 o
  -4   4   9       82.36      108.51     10.36 o
  -3   4   9      531.25      544.98     18.64 o
  -2   4   9      171.34      132.64     10.40 o
  -1   4   9      134.29      115.07      8.31 o
   0   4   9       76.81       73.29      7.60 o
   1   4   9       37.10       26.05      5.73 o
   2   4   9      112.92       95.02      8.89 o
   3   4   9        5.51       11.30      5.46 o
   4   4   9       81.87       59.46      6.94 o
   5   4   9       21.11       30.66      6.38 o
   6   4   9      148.20      154.05     10.33 o
  -9   5   9      127.80       92.46     13.70 o
  -8   5   9      191.10      169.09     15.84 o
  -7   5   9       28.66       21.13      8.23 o
  -6   5   9       60.64       43.17      8.74 o
  -5   5   9      297.25      294.88     15.75 o
  -4   5   9     1740.30     1862.42     48.71 o
  -3   5   9      387.57      351.51     17.77 o
  -2   5   9      400.41      389.62     21.37 o
  -1   5   9      530.32      518.31     15.38 o
   0   5   9      588.40      540.37     16.75 o
   1   5   9        7.31        8.45      5.41 o
   2   5   9       92.74       68.91     12.41 o
   3   5   9        3.75        4.65      4.79 o
   4   5   9       89.87       88.23      7.82 o
   5   5   9        0.43       -1.54      5.15 o
   6   5   9       92.72       88.45      9.63 o
  -9   6   9      108.30       95.45     16.70 o
  -8   6   9       11.32        3.61      7.72 o
  -7   6   9      194.84      165.46     13.99 o
  -6   6   9     1454.52     1496.58     33.30 o
  -5   6   9     2373.53     2472.54     38.94 o
  -4   6   9       13.45       16.20      6.28 o
  -3   6   9      295.39      292.24     13.77 o
  -2   6   9        5.35        3.92      5.66 o
  -1   6   9      124.36      116.12      9.13 o
   0   6   9      753.69      804.16     22.33 o
   1   6   9     1121.76     1200.49     34.50 o
   2   6   9      262.55      285.92     14.49 o
   3   6   9      233.34      216.24     13.67 o
   4   6   9      104.56      105.89      9.38 o
   5   6   9       23.61       13.25      5.63 o
   6   6   9      453.16      427.43     18.49 o
  -8   7   9      369.79      367.59     22.66 o
  -7   7   9       77.87       46.89      9.19 o
  -6   7   9        6.89       -5.63      7.26 o
  -5   7   9      130.07      110.27     11.13 o
  -4   7   9      145.59      144.37     10.40 o
  -3   7   9      189.75      220.39     13.20 o
  -2   7   9        0.04       -2.43      4.95 o
  -1   7   9      159.09      190.65     10.81 o
   0   7   9       31.85       25.59      5.61 o
   1   7   9      105.81      104.38      8.67 o
   2   7   9       27.37       32.87      6.57 o
   3   7   9      130.94      129.66     12.71 o
   4   7   9      202.73      187.58     11.77 o
   5   7   9        5.54        1.84      5.41 o
   6   7   9       19.31       10.37      6.65 o
  -8   8   9        3.60        4.39      8.33 o
  -7   8   9       12.55       23.57      8.74 o
  -6   8   9       58.13       57.47     10.15 o
  -5   8   9      393.37      413.88     18.52 o
  -4   8   9      190.51      199.52     13.11 o
  -3   8   9      277.47      265.04     14.89 o
  -2   8   9        0.95        3.05      5.46 o
  -1   8   9      114.19      117.40      9.38 o
   0   8   9       53.18       53.36      7.72 o
   1   8   9      116.88      136.40     12.09 o
   2   8   9      133.53      107.81      9.60 o
   3   8   9       32.72       23.70      6.49 o
   4   8   9        0.10       -1.96      5.35 o
   5   8   9        5.49        8.39      5.99 o
  -8   9   9      232.10      199.14     15.72 o
  -7   9   9      130.92      102.09     15.57 o
  -6   9   9       29.85       14.94      8.66 o
  -5   9   9      610.44      539.39     27.42 o
  -4   9   9     1833.28     1848.68     39.12 o
  -3   9   9        1.32        5.07      6.25 o
  -2   9   9      378.73      377.66     14.70 o
  -1   9   9      260.43      283.14     13.94 o
   0   9   9      733.99      738.92     20.68 o
   1   9   9       93.52       81.44     12.23 o
   2   9   9        0.22        1.92      5.61 o
   3   9   9      646.78      681.08     23.97 o
   4   9   9      245.39      218.00     13.50 o
   5   9   9       23.25       16.55      6.69 o
  -7  10   9      394.57      372.78     23.27 o
  -6  10   9     1929.14     1958.04     47.44 o
  -5  10   9      103.82       85.96     13.50 o
  -4  10   9        0.09       -4.60      6.39 o
  -3  10   9       31.27       41.16      8.14 o
  -2  10   9      212.55      217.33     14.99 o
  -1  10   9        8.64        0.35      5.23 o
   0  10   9      450.00      411.23     17.72 o
   1  10   9      977.46      988.39     24.03 o
   2  10   9      741.65      849.00     23.63 o
   3  10   9      169.56      204.94     12.71 o
   4  10   9       60.35       65.60      8.47 o
   5  10   9      388.66      416.48     25.99 o
  -7  11   9       80.05       50.42     12.28 o
  -6  11   9      102.95       86.72     24.70 o
  -5  11   9      385.03      319.45     27.02 o
  -4  11   9      240.27      218.26     14.35 o
  -3  11   9        8.69        8.46      6.42 o
  -2  11   9        1.51       -1.21      5.32 o
  -1  11   9      197.59      176.38     11.53 o
   0  11   9       68.05       47.17      7.97 o
   1  11   9       49.45       59.61      8.27 o
   2  11   9       69.87       74.39      8.63 o
   3  11   9        1.03        2.03      5.80 o
   4  11   9      275.75      255.88     17.82 o
  -7  12   9       20.36       13.59     15.22 o
  -6  12   9      185.95      130.50     15.06 o
  -5  12   9       87.09       85.23     13.22 o
  -4  12   9       15.94       14.02      7.30 o
  -3  12   9        8.69       11.80      7.97 o
  -2  12   9       20.33       14.30      6.33 o
  -1  12   9       18.43       10.28      5.65 o
   0  12   9      198.88      207.26     13.07 o
   1  12   9      566.12      585.59     19.84 o
   2  12   9      270.13      278.48     27.96 o
   3  12   9      280.64      304.54     21.03 o
   4  12   9       33.03       32.50      8.32 o
  -6  13   9       12.45       -1.35      9.45 o
  -5  13   9       74.63       68.78     11.42 o
  -4  13   9      665.52      666.16     25.51 o
  -3  13   9      150.97      148.75     12.61 o
  -2  13   9       51.26       45.43      8.76 o
  -1  13   9      470.33      512.40     20.56 o
   0  13   9       21.23       38.37      8.35 o
   1  13   9      138.02      122.76     13.18 o
   2  13   9        2.85       10.70      7.31 o
   3  13   9      845.63      941.55     28.27 o
  -5  14   9      194.60      142.80     14.04 o
  -4  14   9        0.20       -1.56      7.60 o
  -3  14   9      210.57      204.30     14.52 o
  -2  14   9      217.80      214.87     15.26 o
  -1  14   9       18.43       21.74      7.76 o
   0  14   9        0.54        4.43      7.01 o
   1  14   9      345.36      324.35     18.33 o
   2  14   9      371.15      326.64     18.56 o
   3  14   9       14.02       15.64      8.09 o
  -4  15   9       10.46       14.66     10.45 o
  -3  15   9       49.38       56.51     10.77 o
  -2  15   9        0.07        4.65      7.30 o
  -1  15   9       59.87       57.82      9.32 o
   0  15   9       80.94       79.45     10.92 o
   1  15   9        5.41        2.12      7.20 o
   2  15   9        8.53        2.56      7.86 o
  -3  16   9        8.43        7.71      8.79 o
  -2  16   9       46.92       44.23      9.50 o
  -1  16   9      107.52       76.70     11.79 o
   0  16   9      207.06      224.98     18.38 o
  -8   0  10      763.00      727.28     43.40 o
  -7   0  10        0.28        0.91     13.18 o
  -6   0  10      176.31      172.85     24.61 o
  -5   0  10        5.27        8.64     11.07 o
  -4   0  10       10.32        1.11      9.07 o
  -3   0  10        1.18        8.54      9.10 o
  -2   0  10     1572.56     1574.01     44.39 o
  -1   0  10     1752.58     1811.43     49.28 o
   0   0  10       20.78       29.61     10.43 o
   1   0  10        0.53       -4.03      7.69 o
   2   0  10       45.40       43.36     11.11 o
   3   0  10      555.44      582.20     27.14 o
   4   0  10      238.60      221.73     22.91 o
   5   0  10       61.04       46.95     11.36 o
  -8   1  10       92.31       83.85     14.02 o
  -7   1  10      251.83      260.82     20.67 o
  -6   1  10        6.61       -0.59      7.68 o
  -5   1  10        1.35       -1.18      6.86 o
  -4   1  10       11.70        9.01      6.64 o
  -3   1  10      243.63      236.78     14.30 o
  -2   1  10       10.87       32.88      7.78 o
  -1   1  10      159.38      139.04     11.34 o
   0   1  10      543.13      565.54     20.24 o
   1   1  10      415.80      403.67     17.70 o
   2   1  10       68.20       61.35      8.38 o
   3   1  10       70.38       68.85      9.13 o
   4   1  10      157.31      157.34     12.23 o
   5   1  10      246.92      217.23     12.96 o
  -8   2  10        0.23        8.13     10.29 o
  -7   2  10       12.12       29.26     10.22 o
  -6   2  10        2.11        0.78      7.70 o
  -5   2  10        0.15       -2.97      6.84 o
  -4   2  10       38.53       26.75      7.70 o
  -3   2  10        3.88        3.30      5.83 o
  -2   2  10        4.71        3.90      6.32 o
  -1   2  10       65.13       47.74     10.69 o
   0   2  10       13.78       20.07      6.66 o
   1   2  10       25.11       20.18      6.36 o
   2   2  10       63.32       70.95     10.75 o
   3   2  10        3.57        5.50      5.96 o
   4   2  10      213.50      200.13     12.63 o
   5   2  10       26.36       39.04      7.70 o
  -8   3  10      297.01      329.67     22.97 o
  -7   3  10      588.40      650.93     34.28 o
  -6   3  10        8.00        1.90      7.81 o
  -5   3  10        2.43        0.51      7.17 o
  -4   3  10       46.16       34.13      8.02 o
  -3   3  10       68.76       80.24      9.31 o
  -2   3  10       47.20       42.64      7.35 o
  -1   3  10       81.12       87.19      9.62 o
   0   3  10      982.34      871.55     25.22 o
   1   3  10       44.18       45.02      7.71 o
   2   3  10      953.55     1042.29     25.14 o
   3   3  10      224.09      196.67     12.79 o
   4   3  10      333.73      337.09     16.08 o
   5   3  10      123.84      115.76      9.24 o
  -7   4  10        1.22       13.70      9.39 o
  -6   4  10       44.55       19.30      8.76 o
  -5   4  10      998.11     1047.86     27.18 o
  -4   4  10       47.25       54.48      8.86 o
  -3   4  10      216.54      184.92     12.78 o
  -2   4  10      112.65      135.25     19.62 o
  -1   4  10      522.21      553.63     19.91 o
   0   4  10      941.14      863.35     23.34 o
   1   4  10        0.94       12.61      6.20 o
   2   4  10      669.99      669.83     20.58 o
   3   4  10       50.45       52.31      8.01 o
   4   4  10        1.90        2.48      5.50 o
   5   4  10       54.01       58.95     10.59 o
  -7   5  10      545.00      537.76     28.06 o
  -6   5  10      298.25      295.33     18.81 o
  -5   5  10      327.13      328.60     16.24 o
  -4   5  10      189.22      153.79     12.61 o
  -3   5  10      521.97      491.11     20.10 o
  -2   5  10      736.48      725.18     21.36 o
  -1   5  10      425.29      372.84     17.82 o
   0   5  10      124.11      154.46     12.02 o
   1   5  10      111.36       97.23      9.78 o
   2   5  10       10.45       20.32      6.17 o
   3   5  10       55.87       58.52      8.13 o
   4   5  10      100.74       67.52      8.76 o
  -7   6  10       36.61       30.60     11.85 o
  -6   6  10       37.02       14.98      8.87 o
  -5   6  10        0.54        2.81      6.47 o
  -4   6  10      239.45      168.98     12.22 o
  -3   6  10        2.12       10.22      6.26 o
  -2   6  10       79.40       89.36     11.52 o
  -1   6  10        0.20       -0.01      5.29 o
   0   6  10        1.57       -4.33      5.04 o
   1   6  10       30.31       29.94      6.59 o
   2   6  10       19.82       11.71      6.10 o
   3   6  10      180.29      182.51     12.64 o
   4   6  10      150.72      158.40     11.80 o
  -7   7  10      198.97      207.61     29.73 o
  -6   7  10       41.87       49.65     13.51 o
  -5   7  10        0.50       -7.10      7.80 o
  -4   7  10      200.95      181.72     12.58 o
  -3   7  10      337.91      339.72     18.11 o
  -2   7  10       32.28       24.09      6.54 o
  -1   7  10      273.59      273.41     14.39 o
   0   7  10      329.95      352.21     15.97 o
   1   7  10      492.34      518.16     19.39 o
   2   7  10      337.35      276.21     15.98 o
   3   7  10      155.80      133.56     11.27 o
   4   7  10       62.64       28.15      7.60 o
  -6   8  10      342.10      301.17     21.08 o
  -5   8  10      820.14      837.27     54.46 o
  -4   8  10      204.31      160.25     16.81 o
  -3   8  10       16.48       16.97      8.35 o
  -2   8  10       69.24       66.35      8.51 o
  -1   8  10      280.29      278.52     17.69 o
   0   8  10      156.54      163.42     12.26 o
   1   8  10       33.17       27.21      7.65 o
   2   8  10      155.61      162.90     12.18 o
   3   8  10      134.74      126.17     11.25 o
   4   8  10      259.09      226.70     24.64 o
  -6   9  10       55.17       45.64     11.64 o
  -5   9  10       55.29       48.02     10.65 o
  -4   9  10      289.19      300.98     16.90 o
  -3   9  10        1.71       -0.20      7.50 o
  -2   9  10       26.05       17.04      6.71 o
  -1   9  10      138.72      123.39     11.26 o
   0   9  10       86.32       68.02      8.96 o
   1   9  10      409.10      425.39     22.84 o
   2   9  10        4.41        9.12      6.59 o
   3   9  10        1.56        2.91      6.64 o
  -6  10  10        8.95      -12.21     20.22 o
  -5  10  10        1.99        2.46      8.62 o
  -4  10  10       35.59       39.02      9.85 o
  -3  10  10        1.63       -3.09      7.04 o
  -2  10  10      562.47      598.29     20.43 o
  -1  10  10       11.19       14.25      7.08 o
   0  10  10       41.27       34.99      7.88 o
   1  10  10       21.53        6.20      6.80 o
   2  10  10       31.82       20.32      7.48 o
   3  10  10       36.47       32.21      8.06 o
  -5  11  10        4.77       -2.65      8.89 o
  -4  11  10      255.73      228.19     20.43 o
  -3  11  10       13.96        9.98      7.02 o
  -2  11  10       56.49       48.13      8.28 o
  -1  11  10        3.76        1.88      6.13 o
   0  11  10      421.74      420.07     23.38 o
   1  11  10      247.70      246.02     16.12 o
   2  11  10      178.05      200.72     15.35 o
  -4  12  10       45.64       34.52     11.30 o
  -3  12  10      102.77      108.51     13.21 o
  -2  12  10        6.95       -1.09      7.08 o
  -1  12  10       67.39       63.91     10.32 o
   0  12  10      204.86      188.26     15.30 o
   1  12  10       17.36       21.17      8.72 o
  -3  13  10      342.23      353.18     28.57 o
  -2  13  10      126.78      110.19     12.91 o
  -1  13  10        1.14       -0.36      7.70 o
   0  13  10        8.07        7.70      8.23 o
  -6   1  11       51.93       46.31     19.38 o
  -5   1  11      105.06       99.67     11.73 o
  -4   1  11       48.53       55.55     10.09 o
  -3   1  11      249.69      214.48     19.20 o
  -2   1  11      140.90      101.72     11.13 o
  -1   1  11       19.68       27.73      8.20 o
   0   1  11        1.09       -1.29      6.19 o
   1   1  11       32.78       31.97      7.92 o
   2   1  11      658.12      707.87     27.04 o
  -6   2  11       81.91       88.59     19.56 o
  -5   2  11      367.58      416.59     20.24 o
  -4   2  11      305.50      353.23     20.56 o
  -3   2  11       82.42       73.05     12.59 o
  -2   2  11        2.37        7.60      7.16 o
  -1   2  11       12.66        9.22      7.23 o
   0   2  11      625.27      627.78     22.70 o
   1   2  11      487.73      495.17     30.97 o
   2   2  11      251.27      230.91     15.20 o
  -5   3  11      135.89       90.06     11.15 o
  -4   3  11        8.86       -7.46      7.46 o
  -3   3  11        4.39        1.99      8.77 o
  -2   3  11      582.61      590.88     23.10 o
  -1   3  11      471.84      492.92     21.37 o
   0   3  11      146.00      154.82     12.43 o
   1   3  11      293.17      268.47     15.87 o
   2   3  11        4.32       10.65      7.14 o
  -5   4  11       53.12       42.64     10.61 o
  -4   4  11       32.96       12.25      8.89 o
  -3   4  11       94.76       59.89     11.60 o
  -2   4  11        3.42        7.35      7.18 o
  -1   4  11      259.16      263.46     16.02 o
   0   4  11       38.22       49.31      8.45 o
   1   4  11      124.88      111.04     11.13 o
   2   4  11       40.05       44.19      9.05 o
  -5   5  11       41.85       42.39     10.95 o
  -4   5  11       14.75       27.56      8.88 o
  -3   5  11       86.47       90.96     12.85 o
  -2   5  11       72.85       71.48      9.95 o
  -1   5  11      646.64      647.97     25.67 o
   0   5  11       11.94       15.35      7.06 o
   1   5  11      984.06      991.18     35.00 o
   2   5  11      773.54      793.95     27.03 o
  -5   6  11      188.18      226.99     38.53 o
  -4   6  11     1362.42     1346.53     32.65 o
  -3   6  11      362.09      363.89     17.65 o
  -2   6  11       34.94       26.30      7.34 o
  -1   6  11      172.37      188.61     18.65 o
   0   6  11      244.92      266.04     14.96 o
   1   6  11      456.30      463.50     23.69 o
  -4   7  11       15.57       17.63      8.87 o
  -3   7  11      153.28      114.45     11.15 o
  -2   7  11      364.42      348.02     17.02 o
  -1   7  11      120.68      103.16     10.65 o
   0   7  11       14.14        7.88      7.07 o
   1   7  11       47.27       48.87      8.97 o
  -3   8  11        1.93       -5.52      6.83 o
  -2   8  11       37.27       34.84      8.52 o
  -1   8  11        9.76        4.02      7.42 o
   0   8  11        6.19        0.51      6.97 o
  -2   9  11      433.56      483.55     39.29 o
  -1   9  11       59.88       56.46     23.65 o
 
